# Supplementary material for: Integrative omics analysis elucidates the genetic basis underlying seed weight and oil content in soybean
Source: Plant Cell. 2024 Feb 27;36(6):2160–75. doi: 10.1093/plcell/koae062 (PMC11132872; doi:10.1093/plcell/koae062)
Supplement: koae062_Supplementary_Data [file koae062_supplementary_data.zip]

Archive with 4 entries (4 files):
- Author revisions checklist.pdf
- tpc.01260.2023-s05.pdf
- tpc.23.01260Supplemental Data Sets S1S9_v.xlsx
- tpc.23.01260Supplemental Figures and Tables.pdf
