# Supplementary material for: Integrative omics analysis elucidates the genetic basis underlying seed weight and oil content in soybean
Source: Plant Cell. 2024 Feb 27;36(6):2160–75. doi: 10.1093/plcell/koae062 (PMC11132872; doi:10.1093/plcell/koae062)
Supplement: koae062_Supplementary_Data [file koae062_supplementary_data.zip › tpc.23.01260Supplemental Data Sets S1S9_v.xlsx]

## Sheet: S1
Supplemental Data. Yuan et al. (2024). Co-regulation of seed oil and weight. Plant Cell.
Supplemental Data Set S1. Sample information.
Sample	Plant name	Origin
FC19976	Chusei O Saya Eda Mame	Japan
FC31409	ND 1394	Unknown
PI103414	No. 1	China
PI131531	Batarowka	Poland
PI132201	No. D. 1	Netherlands
PI132215	No. E. 50	Netherlands
PI135589	No. 68	China
PI142491	Kroochul	China
PI153214	B-17	Belgium
PI153215	Medischer Brown	Netherlands
PI153226	Vilnensis	Belgium
PI153227	B-31	Belgium
PI153229	B-33	France
PI153236	Manchu	Czech Republic
PI153238	Dansk Ossijek	Belgium
PI153244	Kleverhof 527	Germany
PI153247	Assenyed	Netherlands
PI153250	J-35A	Belgium
PI153253	J-44	Belgium
PI153255	J-49	Belgium
PI153263	Roumanie	Belgium
PI153264	Tokyo Dwarf Black	Belgium
PI153266	Poppelsdorf	Germany
PI153267	Black O	United Kingdom
PI153271	Wisconsin Black	Belgium
PI153274	U487	Belgium
PI153276	Dieckmann Black	Germany
PI153279	Kei-Jan Black	France
PI153280	Savi	France
PI153282	N-23	Belgium
PI153283	Oscar Baumann	Belgium
PI153285	N-26	Unknown
PI153288	Baumann Black	Belgium
PI153289	N-30 (638)	Belgium
PI153290	Altonagaard A1	Denmark
PI153291	Karbine	France
PI153308	Yellow J.	Belgium
PI153310	Cairo	France
PI153311	C.N.S. 24 (De Charlien)	France
PI153315	Maguisard	France
PI153316	Meng Tseu	France
PI154195	No. 50	Netherlands
PI171421	Tzu Su	China
PI181532	No. 2	Japan
PI181533	No. 4	Japan
PI181534	No. 5	Japan
PI181536	No. 7	Japan
PI181537	No. 8	Japan
PI181538	No. 11	Japan
PI181541	No. 21	Japan
PI181548	No. 29	Japan
PI181570	No. 57	Japan
PI184042	Nikogri	Bosnia and Herzegovina
PI184043	M7	Slovenia
PI184044	Kasnija Br. 443	Croatia
PI184045	M 14	Slovenia
PI184046	M60	Croatia
PI189863	Grignon 59	France
PI189881	Zelena Echo	Hungary
PI189890	Mandarin Yowa	France
PI189896	Giessner Stamm 63	Germany
PI189915	Scheoken	France
PI189918	Dans Desmarais	France
PI189919	Visuson	France
PI189924	Graine Jaune	France
PI189929	Mandchu argentine	France
PI189930	Mandchurische	France
PI189931	Jaune De Mandchouria	France
PI189945	C F	France
PI189946	Tubingen	France
PI189947	Grignon 6	France
PI189958	Noir Vah	France
PI189962	Green 14/9	France
PI189966	Grignon 22	France
PI189967	V 6	France
PI196150	Chuseihadaka	Japan
PI196151	Chuseihikarikuro	Japan
PI196154	Kitaminagaha	Japan
PI196158	Nagabahadaka	Japan
PI196159	Okuhara-1	Japan
PI196160	Ooyachi-2	Japan
PI196161	Rankosi-1	Japan
PI196163	Tokatinagaha	Japan
PI196325		Germany
PI200479	Ishibai	Japan
PI200482	Kairiyo Shirome	Japan
PI200508	Natsu Daizu	Japan
PI200552	Yore	Japan
PI200592	Agloi Victores	China
PI200593	Konistra	China
PI204653	Strengs Weihenstephaner Schwarze	Germany
PI205085	I-Higo-Wase	Japan
PI205092	Shirohana-Sai-I-go	Japan
PI227213	Sode-furi	Japan
PI227321	Fukuzyu	Japan
PI227322	Genpokin	Japan
PI227324	Kingen No. 1	Japan
PI227325	Kingen No. 2	Japan
PI227329	Mansokin	Japan
PI227331	Murasakibana No. 4	Japan
PI227333	Ohozyu	Japan
PI227334	Syokino No. 1	Japan
PI227558	Jockachihadaka	Japan
PI227684	Aiohigu	Japan
PI229322	Hajinomi	Japan
PI229328	Kairyogionbo	Japan
PI229331	Kasagazairai	Japan
PI229354	Shirazaya No. 1	Japan
PI232988	Harbin No. 413	China-Northeast China
PI232990	T 107	China-Northeast China
PI232993	Kono No. 207	Japan
PI238930	Shatukinnashi	Japan
PI248396	Bogatic	Serbia
PI248397	Dobrudza No. 14	Serbia
PI248398	Illinois 301	United States
PI248400	Kragujevac No. 4	Serbia
PI248406	Osijecka	Serbia
PI248407		Serbia
PI248409	Subotica	Serbia
PI248410	Turkish	Serbia
PI248509A	Chinese	China
PI250844		Iran
PI251585	Dobrudza	Bulgaria
PI251586	Zagrebacka Rana	Bosnia and Herzegovina
PI253653C	No. 4	China
PI261472	Ranetsu No. 1	Japan
PI261474	Kohoju	China
PI30594	Ching Tou	China
PI54809	No. 96	China
PI548308	Black Eyebrow	China
PI548310	Burwell	Unknown
PI548312	Cayuga	China
PI548322	Elton	Russian Federation
PI548324	Etum	Japan
PI548329	Giant Green	Japan
PI548331	Goku	Japan
PI548336	Habaro	Russian Federation
PI548338	Hakote	Japan
PI54834	No. 136	China
PI548345	Hoosier	China
PI548355	Kagon	United States
PI548356	Kanro	Korea, North
PI548357	Kanum	Korea, South
PI548369	Manchu, Hudson	China
PI548370	Manchu, Montreal	China
PI548372	Manchu 606	China
PI548375	Manchuria	China
PI548384	Medium Green	Japan
PI548385	Mendota	Korea, South
PI548391	Mukden	China
PI548393	Norsoy	United States
PI548394	OAC 211	Russian Federation
PI548405	Portugal	Unknown
PI548406	Richland	China
PI548407	Sac	Japan
PI548416	Sousei	Japan
PI548417	Soysota	Italy
PI548418	Tastee	Japan
PI548419	Toku	Japan
PI548420	Tortoise Egg	Japan
PI548423	Waseda	Japan
PI548425	Willomi	Japan
PI548435	Yellow Marvel	Unknown
PI548506	Amsoy	United States
PI548516	Blackhawk	United States
PI54853	No. 165	China
PI548530	Chippewa	United States
PI548531	Chippewa 64	United States
PI54854	No. 168	China
PI548568	Grant	United States
PI548573	Harosoy	Canada
PI548574	Shelby	United States
PI548575	Harosoy 63	United States
PI548578	Hawkeye 63	United States
PI548579	Henry	United States
PI548589	Lindarin	United States
PI548590	Lindarin 63	United States
PI548599	Monroe	United States
PI548611	Renville	United States
PI54862	No. 181	China
PI54865	No. 186	China
PI54873	No. 196	China
PI60279		China
PI60296	Loh Yuih bah	China
PI63271	1187	China
PI65338	Botanical Garden no. 4	China
PI65346	Botanical Garden no. 11	China
PI65388	Botanical Garden no 59a	China
PI68430	5830	China
PI68443	45	China
PI68448	186	China
PI68454	209	China
PI68466	18	China
PI68480	282	China
PI68481	178	China
PI68484-1	38	China
PI68500	354	China
PI68521	205	China
PI68522	314	China
PI68554	345	China
PI68564	370	China
PI68585	303	China
PI68586	377	China
PI68587	348	China
PI68598	375	China
PI68622	277	China
PI68627	305	China
PI68629	169	China
PI68642	335	China
PI68671	19	China
PI68676	283	China
PI68680	88	China
PI68683	139	China
PI68685	265	China
PI68687	144	China
PI68712	287	China
PI68741	272	China
PI68761	9	China
PI68762	242	China
PI68770	108	China
PI68778	177	China
PI68795	55	China
PI68815	6450-m	China
PI69500	6942	China
PI69501	6946	China
PI69503	6954	China
PI69512	6996	China
PI69532	7083a	China
PI69533	7087	China
PI69992	6790	China
PI69996	6806	China
PI70016	7096	China
PI70017	7104	China
PI70021	7120	China
PI70027	7145	China
PI70036	7238	China
PI70077	6896	China
PI70078	6900	China
PI70084	7172	China
PI70087	7192	China
PI70197	7532	China
PI70228	8018	China
PI70242	8085	China
PI70251	8129	China
PI70453	7281	China
PI70461	7313	China
PI70478	7383	China
PI70507	8248	China
PI71850	8660	China
PI72337	8951	China
PI72342	8973	China
PI73585	9084	China
PI73772	9143	China
PI73780	9174	China
PI78243	No. 61	Ukraine
PI79586	N236/149G	China
PI79593	N265/100	China
PI79609	N247/1250	China
PI79610	N228	China
PI79613		China
PI79695	N4	China
PI79699	N79	China
PI79703	N116	China
PI79712	N158	China
PI79727	N230A	China
PI79745	N37A	China
PI79756	N202/2	China
PI79848		China
PI79863		China
PI79870-1		China
PI80469	Kuro Maru Daizu	Japan
PI80471	Sousei Kuro Sakigake	Japan
PI80485	Chusei Hattoku Daizu	Japan
PI80488-1	Eda Mame Uase Chaurame	Japan
PI80494	Tsurunoko Daizu	Japan
PI80536	134	China
PI80671	Sode Furi Daizu	Japan
PI81029N	(Chuseikurome Daizu)	Japan
PI81033	Aoshiro Daizu	Japan
PI81035	279	Japan
PI81037-4	(Kurakake Daizu)	Japan
PI81040	Cha Mame	Japan
PI81767	Moshito	China
PI81768	Moshito	China
PI81770	Selection No. 503	China
PI81773	Shirosaya	Japan
PI81775	1486	Japan
PI82263-2	(Pepute No. 2)	Korea, South
PI82532	Oiarukon	Korea, North
PI83945-3	(Dairyu Tsurunoko)	Korea, South
PI84580	S-3	Korea, South
PI84609	S-32	Korea, South
PI84637	S-62	Korea, South
PI84665	S-93	Korea, South
PI84673	E-1	Korea, South
PI84674	E-2	Korea, South
PI84683	E-15	Korea, South
PI84686	E-19	Korea, South
PI84750	LG-58	Korea, South
PI84810	I-9	Korea, South
PI84896	Br-79	Korea, South
PI84964	Manchurian Improved	Japan
PI84965	Kwainei	Japan
PI84992	Shirobana No. 2	Japan
PI85012	Kurozaya Kin	Japan
PI85014	Kindaizu	Japan
PI85021	Hoten Shirome	Korea, North
PI85340	Y-27	Korea, South
PI85492	Y-272	Korea, South
PI85625	Y-424	Korea, South
PI86002	3327	Japan
PI86021	Aoyu	Japan
PI86022	Ao Tsurunoko	Japan
PI86023	Goyou Kurakake	Japan
PI86031	Koshurei Marugata Daizu	Japan
PI86038	Kurodaizu	Japan
PI86045	Kokuonshokuzu	Japan
PI86050	Rasuto San	Japan
PI86069	Datehadakadaizu	Japan
PI86089	Daizu Hinshu Satei	Japan
PI86102	Konshurei No. 234	Japan
PI86112	Hadakadaizu	Japan
PI86113	Oyachi Senshitsadairyu	Japan
PI86115	Shihyoekuroheso	Japan
PI86122	Hata Hikari	Japan
PI86133	Chusei Kurodairyu	Japan
PI86410	Sodefuri	Japan
PI86411	Guiuchi Mame	Japan
PI86416	Aodairyu	Japan
PI86443	Soroshi	Japan
PI86454	Shokuroheso	Japan
PI86463	Bonhaku No. 55	Japan
PI86737	Gosha	Japan
PI86741	Manshu Daizu	China
PI86878	4255	China
PI86972-1	Pakute	Korea, South
PI87065	Urusankon	Korea, South
PI87619-1	Shiromeshoryu	Korea, North
PI87628	Keburi	Japan
PI87631	Kindaizu	Japan
PI88288	480	China
PI88293	224	China
PI88295	5684	China
PI88296	5685	China
PI88301	5690	China
PI88304	5693	China
PI88308	5697	China
PI88311	5700	China
PI88313	5702	China
PI88351	Selection No. 3	China
PI88352	Kingen	China
PI88355	Selection No. 15-B	China
PI88356	Selection No. 7	China
PI88358	Selection No. 6-A	China
PI88443	5749	China
PI88468	Iganzu	China
PI88479	Kungchuling Improved No. 77	China
PI88777	5897	China
PI88797	5925	China
PI88798	5926	China
PI88803	5932	China
PI88810	Orukon	Korea, North
PI88825	Tsurunoko	Korea, North
PI88997	5874	China
PI89003-1	5948	China
PI89004	5949	China
PI89005-5	5950	China
PI89008	5953	China
PI89012	5957	China
PI89053	6069	China
PI89055	6051	China
PI89057	6062	China
PI89063	6052	China
PI89065	6073	China
PI89070	6067	China
PI89072	6059	China
PI89153	Wasenakuta	Korea, North
PI89154	Chirumukon	Korea, North
PI89156	Chonkon	Korea, North
PI89167	6155	China
PI90180		Korea, North
PI91091	6545	China
PI91102	6556	China
PI91116	6571	China
PI91117	6572	China
PI91119	6574	China
PI91123	6578	China
PI91124	6579	China
PI91144	6599	China
PI91167	6622	China
PI91180	6635	China
PI91725-3	(Akazu)	Korea, North
PI91732-1	Grade No. 2	China
PI92460		Russian Federation
PI92464	Kpynyrs No. 9/3 Ceb.	Russian Federation
PI92465	Xapsunchoe Onormnoe	Russian Federation
PI92468	Xapsunchoe Onormnoe	Russian Federation
PI92469	Konyeccur Dpyear	Russian Federation
PI92470	Konyeccur Dpyear	Russian Federation
PI92570	7765	China
PI92571	7766	China
PI92580	7775	China
PI92583	7778	China
PI92589	7784	China
PI92596	7791	China
PI92611	7806	China
PI92627	7822	China
PI92630	7825	China
PI92633	7828	China
PI92661	7856	China
PI92681	7876	China
PI92683	7878	China
PI92694	7889	China
PI92705	7900	China
PI92706	7901	China
PI92734	7929	China
PI93559	Paimei Tou	China
PI93560	Paimei Tou	China
PI93565	7938	China
PI96152	447	Korea, North
PI96171	466	Korea, North

## Sheet: S2
Supplemental Data. Yuan et al. (2024). Co-regulation of seed oil and weight. Plant Cell.
Supplemental Data Set S2. Mapping statistics of resequencing.
ID	Total reads	Mapped reads	Mapping rate	Unique mapped reads
FC19976	72326452	70782962	0.978659	44022091
FC31409	51304460	50339306	0.981188	32769834
PI103414	35932484	35429665	0.986007	21720748
PI131531	30857383	30270610	0.980984	18606096
PI132201	31609783	31175598	0.986264	18760037
PI132215	36084223	35460639	0.982719	21795576
PI135589	67781073	66636736	0.983117	45541260
PI142491	48001108	47463210	0.988794	31511749
PI153214	32324256	31801389	0.983824	20460500
PI153215	28070963	27641457	0.984699	16458082
PI153226	48199722	47523148	0.985963	32647273
PI153227	31888437	31392936	0.984461	18647869
PI153229	31236293	30698878	0.982795	18357785
PI153236	31893409	31501613	0.987715	20699881
PI153238	32150629	31449233	0.978184	20328286
PI153244	35349119	34781262	0.983936	21598265
PI153247	61080878	60060989	0.983303	41215096
PI153250	47010535	46184381	0.982426	29534944
PI153253	57337291	56266789	0.98133	35530078
PI153255	29372409	28912122	0.984329	18610035
PI153263	37311687	36839365	0.987341	23720797
PI153264	29338197	28999407	0.988452	18694733
PI153266	30342155	30070381	0.991043	19607581
PI153267	31053353	30831870	0.992868	20948269
PI153271	41869762	41405003	0.9889	26719964
PI153274	33268153	32839399	0.987112	20329223
PI153276	44038732	43369810	0.984811	25918027
PI153279	54452002	52962939	0.972654	34661471
PI153280	31392242	30741920	0.979284	19013132
PI153282	46549858	46178372	0.99202	27705482
PI153283	40665381	40238726	0.989508	25407421
PI153285	75698576	74048883	0.978207	46911888
PI153288	54419751	53622319	0.985347	36409688
PI153289	40361932	39688393	0.983313	25751213
PI153290	48767886	48363010	0.991698	32286110
PI153291	55706413	55170103	0.990373	37041642
PI153308	56972217	56107214	0.984817	35638414
PI153310	36927551	36321254	0.983581	23563608
PI153311	88291504	86469384	0.979362	59243009
PI153315	60064922	58915313	0.980861	36594466
PI153316	28509080	27933923	0.979825	19360089
PI154195	29873568	29449364	0.9858	19065337
PI171421	31386285	30815423	0.981812	20002155
PI181532	41175060	40129241	0.974601	26344641
PI181533	57710422	56862143	0.985301	34914766
PI181534	77415922	76508357	0.988277	50264153
PI181536	32919738	32323856	0.981899	20338552
PI181537	63085913	62078963	0.984038	39278289
PI181538	80373833	79025636	0.983226	50095361
PI181541	31553454	31081911	0.985056	19010994
PI181548	29260796	28637775	0.978708	18027315
PI181570	70450985	69525558	0.986864	45537617
PI184042	40115317	38934539	0.970565	25044251
PI184043	25913852	25675143	0.990788	16961671
PI184044	47794048	47075101	0.984957	30959876
PI184045	36600924	35937687	0.981879	23567441
PI184046	42088808	40988084	0.973848	27204333
PI189863	57053304	56283388	0.986505	37226881
PI189881	68897229	67901737	0.985551	44155544
PI189890	76760942	75601526	0.984896	49784348
PI189896	32040035	31494307	0.982967	18791327
PI189915	27298022	26818955	0.98245	16764969
PI189918	26505007	26097942	0.984642	17229975
PI189919	30850752	30383945	0.984869	19058800
PI189924	32453376	32088057	0.988743	20784367
PI189929	29805154	29222493	0.980451	19052326
PI189930	29880530	29419825	0.984582	18647708
PI189931	31629869	31063311	0.982088	19159623
PI189945	46268270	45544687	0.984361	29088996
PI189946	71280678	70476336	0.988716	46070182
PI189947	65799467	64570281	0.981319	40986762
PI189958	58028355	57525091	0.991327	39361897
PI189962	31541904	30980714	0.982208	20318442
PI189966	25868953	25552030	0.987749	16871368
PI189967	25732017	25391284	0.986758	16702926
PI196150	76622434	75524194	0.985667	46092704
PI196151	67109494	66177292	0.986109	42896588
PI196154	71462288	70065183	0.98045	45518215
PI196158	66001370	64383237	0.975483	42697624
PI196159	73888052	72527585	0.981587	46345443
PI196160	42007650	41456715	0.986885	26884850
PI196161	68224451	67620563	0.991149	44837791
PI196163	83903672	82879928	0.987799	53581833
PI196325	73126058	69463714	0.949917	48033805
PI200479	29707926	29398711	0.989591	19037536
PI200482	67531189	66517524	0.98499	44061132
PI200508	57075874	56245974	0.98546	37342387
PI200552	24290323	23867840	0.982607	15206980
PI200592	30716896	29973166	0.975788	19002852
PI200593	30480193	29873759	0.980104	18028230
PI204653	45786014	45118817	0.985428	29727735
PI205085	27654950	27313666	0.987659	18082927
PI205092	63321138	62471556	0.986583	40892061
PI227213	69006475	68118666	0.987134	44154111
PI227321	31384528	30976928	0.987013	20012838
PI227322	66822334	65968520	0.987223	42886755
PI227324	62832954	62136087	0.988909	40705195
PI227325	60360973	58844697	0.97488	38691185
PI227329	71700558	70107274	0.977779	45847090
PI227331	67288781	66210547	0.983976	43165737
PI227333	27262897	26675708	0.978462	17163911
PI227334	64598395	63685792	0.985873	41078367
PI227558	76843575	76163056	0.991144	49597654
PI227684	30784896	30222727	0.981739	19137392
PI229322	45055672	44323617	0.983752	28712180
PI229328	33370717	32905942	0.986072	20879603
PI229331	56098526	55013682	0.980662	36899989
PI229354	63627143	62932311	0.98908	40779106
PI232988	193568320	191562381	0.989637	135575819
PI232990	30874364	30242204	0.979525	19639103
PI232993	32232861	31668275	0.982484	20398684
PI238930	30044859	29731850	0.989582	19371679
PI248396	31000815	30615194	0.987561	20284818
PI248397	42292540	41812456	0.988648	27009721
PI248398	31097057	30525482	0.98162	19774197
PI248400	35448862	34100045	0.96195	22261884
PI248406	39663581	38984363	0.982876	24712613
PI248407	60841527	60122494	0.988182	40001411
PI248409	52561160	51940294	0.988188	33566398
PI248410	32821413	32298052	0.984054	20493462
PI248509A	31562476	31243681	0.9899	20164766
PI250844	28601207	28339285	0.990842	18531840
PI251585	51315754	50917514	0.992239	33271797
PI251586	43956881	43214369	0.983108	27423627
PI253653C	32564006	32005856	0.98286	19833964
PI261472	30138651	29672565	0.984535	19171405
PI261474	52886652	52046944	0.984122	34461181
PI30594	26308692	25819027	0.981388	16536567
PI54809	50973630	49905348	0.979042	33166986
PI548308	34244610	33405720	0.975503	20985746
PI548310	54969459	53790909	0.97856	33591219
PI548312	47032092	46463800	0.987917	29687624
PI548322	31509389	30981388	0.983243	19918667
PI548324	33576851	33133074	0.986783	20853606
PI548329	61764738	60726650	0.983193	37830386
PI548331	30700280	30302858	0.987055	18890259
PI548336	31136247	30802018	0.989266	19098116
PI548338	67836061	66649308	0.982506	42798219
PI54834	24503708	23961233	0.977862	15175758
PI548345	31200015	30764796	0.986051	19657982
PI548355	52422154	51764252	0.98745	33770342
PI548356	44362071	43548490	0.98166	27069668
PI548357	54603296	53785971	0.985032	35231836
PI548369	24283055	24017205	0.989052	15186979
PI548370	27035636	26741002	0.989102	17365143
PI548372	31107065	30312205	0.974448	18512699
PI548375	44544824	43729043	0.981686	28346407
PI548384	27055401	26725078	0.987791	17140424
PI548385	47597528	46667964	0.98047	28421503
PI548391	29495528	29137805	0.987872	18264879
PI548393	32093233	31777065	0.990148	19993222
PI548394	37478378	36640933	0.977655	24357555
PI548405	68329216	67399564	0.986395	43096186
PI548406	33045948	32602772	0.986589	20010175
PI548407	44074079	43095399	0.977795	25569471
PI548416	43592311	42646397	0.978301	25662701
PI548417	35734166	35108063	0.982479	22040547
PI548418	71709269	71058890	0.99093	46411191
PI548419	45343543	44471554	0.980769	27992666
PI548420	72976370	71499082	0.979757	45943278
PI548423	40901937	40151562	0.981654	24904376
PI548425	43072153	42013410	0.975419	25795318
PI548435	58660780	57495521	0.980136	38047375
PI548506	38220892	37762199	0.987999	24908510
PI548516	68637535	68159054	0.993029	44654362
PI54853	69367268	68222052	0.983491	47308273
PI548530	29492813	28872163	0.978956	17632119
PI548531	45923874	45192607	0.984077	28388696
PI54854	26812048	26443341	0.986248	16143288
PI548568	22860348	22498540	0.984173	14603160
PI548573	60624835	60034417	0.990261	41607286
PI548574	44200117	43496959	0.984091	27888943
PI548575	43880250	43076844	0.981691	26261116
PI548578	52221926	51583131	0.987768	32055294
PI548579	38197675	37388079	0.978805	24975898
PI548589	69230131	68282285	0.986309	46631529
PI548590	56728622	55960502	0.98646	37772758
PI548599	61540993	60370619	0.980982	40449966
PI548611	68713191	67571836	0.98339	44228137
PI54862	28086464	27617153	0.98329	16637436
PI54865	160184654	158205900	0.987647	107492307
PI54873	29413812	28973685	0.985037	18547062
PI60279	17341006	16814792	0.969655	10143841
PI60296	64962755	64079223	0.986399	43962471
PI63271	26210888	25790434	0.983959	15995917
PI65338	73961661	72312265	0.977699	43553505
PI65346	57884284	53243339	0.919824	35659092
PI65388	56378056	54841644	0.972748	32753357
PI68430	27877672	27411574	0.983281	17568635
PI68443	59879530	59365898	0.991422	39487256
PI68448	42947227	42235465	0.983427	26563289
PI68454	53404096	52133410	0.976206	35632940
PI68466	47943534	47299135	0.986559	31031845
PI68480	26252372	25941118	0.988144	16432998
PI68481	29311895	29012986	0.989802	18419331
PI68484-1	27821471	27344898	0.98287	17286247
PI68500	26869390	26474224	0.985293	17913182
PI68521	29115629	28719930	0.986409	18405161
PI68522	29266590	28826928	0.984977	18168191
PI68554	30731239	30047204	0.977741	19455628
PI68564	38838931	37534415	0.966412	24894941
PI68585	41742477	40328737	0.966132	25875288
PI68586	29435504	29078595	0.987875	19063294
PI68587	30131692	29712550	0.98609	18107651
PI68598	26371478	26039101	0.987396	16877013
PI68622	27937632	27515274	0.984882	18037594
PI68627	45747668	44745138	0.978086	27814933
PI68629	50993588	50479543	0.989919	33356126
PI68642	40166054	39748077	0.989594	26340138
PI68671	44197871	43758026	0.990048	28900641
PI68676	36710218	36067345	0.982488	23786633
PI68680	44837930	44112291	0.983816	28287110
PI68683	54687736	54187935	0.990861	35197722
PI68685	40185174	39475900	0.98235	24850949
PI68687	42391086	40931355	0.965565	25352381
PI68712	48990297	48180476	0.98347	29558216
PI68741	46041705	45198104	0.981677	27348671
PI68761	49755776	49027327	0.98536	31458585
PI68762	43345289	42850087	0.988575	26918100
PI68770	42571660	41960279	0.985639	26163778
PI68778	48797448	48130196	0.986326	30500104
PI68795	80794216	78901731	0.976576	53668291
PI68815	36384660	35983144	0.988965	23819666
PI69500	44913063	44521961	0.991292	28346545
PI69501	44357718	43621555	0.983404	27808411
PI69503	48492684	47503689	0.979605	30837024
PI69512	40435494	39848923	0.985494	26890280
PI69532	42347513	41859884	0.988485	27732541
PI69533	45884318	45283416	0.986904	30192072
PI69992	40348268	39841577	0.987442	25238834
PI69996	48087338	47367482	0.98503	30810248
PI70016	32233204	31494085	0.97707	21163500
PI70017	45688993	45281961	0.991091	30671338
PI70021	40435603	39572184	0.978647	26381933
PI70027	32313898	31713824	0.98143	20393794
PI70036	26899846	26450000	0.983277	17461198
PI70077	48838080	47547244	0.973569	31990926
PI70078	29032660	28186568	0.970857	18813541
PI70084	27113004	26756779	0.986861	17043390
PI70087	27891738	27522444	0.98676	17995917
PI70197	27558512	27238188	0.988377	18036992
PI70228	33931865	33532274	0.988224	21007206
PI70242	44639437	44020945	0.986145	30598186
PI70251	27693225	27362007	0.98804	17921360
PI70453	57213473	56116562	0.980828	35799802
PI70461	31326648	30923880	0.987143	20740300
PI70478	74924523	73915207	0.986529	52285089
PI70507	30359009	29927129	0.985774	18380176
PI71850	44576910	43443098	0.974565	26667183
PI72337	34276637	33752215	0.9847	20210591
PI72342	33211773	32560426	0.980388	21164380
PI73585	27138594	26551639	0.978372	17338344
PI73772	31994805	31209051	0.975441	20113858
PI73780	57095503	56107503	0.982696	35794274
PI78243	26996464	26625379	0.986254	16905357
PI79586	35483859	34806604	0.980914	20885808
PI79593	75473188	74442201	0.98634	51227199
PI79609	41199211	40739869	0.988851	26027759
PI79610	26352447	25920299	0.983601	15339677
PI79613	26992816	26615508	0.986022	16817958
PI79695	48265634	47613158	0.986482	30920779
PI79699	26212727	25904071	0.988225	16671602
PI79703	54427724	53951787	0.991256	36014751
PI79712	25938005	25489204	0.982697	17025727
PI79727	45760309	44855217	0.980221	29083194
PI79745	58785054	58056351	0.987604	37378623
PI79756	25197302	24919147	0.988961	16059969
PI79848	52987960	52246597	0.986009	34856141
PI79863	72147915	70883571	0.982476	48375633
PI79870-1	42522878	41805130	0.983121	27213699
PI80469	64572589	63472861	0.982969	40698982
PI80471	82729078	81510193	0.985267	51379053
PI80485	71877250	70902588	0.98644	46266162
PI80488-1	59361963	58427737	0.984262	37358058
PI80494	52429983	51884650	0.989599	33298821
PI80536	49679508	49175315	0.989851	32207124
PI80671	60839805	60168301	0.988963	39657856
PI81029N	58467530	57531883	0.983997	37721524
PI81033	52325592	51523542	0.984672	33732969
PI81035	53781441	53037353	0.986165	33995802
PI81037-4	62214167	61368497	0.986407	40222701
PI81040	20547203	20239754	0.985037	13284702
PI81767	72538589	71559598	0.986504	49341246
PI81768	44671328	44071648	0.986576	28937462
PI81770	46581349	41463808	0.890138	26930249
PI81773	55926960	55034042	0.984034	37016504
PI81775	55728996	55097279	0.988664	35708930
PI82263-2	28581309	28354386	0.99206	18056900
PI82532	38802961	38198068	0.984411	26146318
PI83945-3	25737958	25427233	0.987927	16311620
PI84580	25487866	25127685	0.985869	16568134
PI84609	30424046	29868792	0.98175	18868200
PI84637	70852521	69951670	0.987286	43719856
PI84665	26505254	26205085	0.988675	16812854
PI84673	58288651	57339542	0.983717	36113980
PI84674	28091653	27771317	0.988597	18104196
PI84683	25874335	25536008	0.986924	16711754
PI84686	29399891	28978043	0.985651	18806263
PI84750	28088502	27696655	0.98605	17268580
PI84810	29261752	28895580	0.987486	19341522
PI84896	29664411	29227273	0.985264	18657988
PI84964	66332191	64562088	0.973315	42231741
PI84965	57372786	56685597	0.988022	37071569
PI84992	52772205	51735891	0.980363	33503919
PI85012	60266048	59840353	0.992936	41294409
PI85014	77100846	76395629	0.990853	52266144
PI85021	49803702	49126608	0.986405	32516259
PI85340	46162051	45080673	0.976574	30260518
PI85492	64847042	64211090	0.990193	42664500
PI85625	44153597	43500527	0.985209	28868543
PI86002	37980021	37235227	0.98039	24346658
PI86021	64121797	63460450	0.989686	40869163
PI86022	67934072	66813154	0.9835	42733085
PI86023	66214972	65702975	0.992268	43425874
PI86031	29276758	28786356	0.983249	19206659
PI86038	74015138	72096060	0.974072	46713874
PI86045	28848041	28346827	0.982626	18525890
PI86050	56422475	53305343	0.944754	37308005
PI86069	55778010	55205788	0.989741	36325000
PI86089	64990431	64154118	0.987132	42224235
PI86102	62580069	61661489	0.985322	40038639
PI86112	59050405	58426140	0.989428	38728589
PI86113	56306509	55461228	0.984988	35632032
PI86115	56439784	55230986	0.978583	34944357
PI86122	60555401	59578545	0.983868	38302484
PI86133	60492089	59203281	0.978695	36581180
PI86410	66366823	65126422	0.98131	45060005
PI86411	60188918	59183602	0.983297	38641207
PI86416	29026764	28658626	0.987317	17772416
PI86443	44413780	44018401	0.991098	29653939
PI86454	54172261	53420653	0.986126	33914152
PI86463	29830983	29148783	0.977131	19189281
PI86737	30015996	29611831	0.986535	18773869
PI86741	27264042	26808764	0.983301	17401588
PI86878	29969635	29561443	0.98638	18768018
PI86972-1	28919431	28628572	0.989942	18428821
PI87065	50068263	49509841	0.988847	32320038
PI87619-1	26569962	26216336	0.986691	16879644
PI87628	56638842	55695494	0.983345	35912547
PI87631	76888368	75968579	0.988037	49436354
PI88288	42515847	41687939	0.980527	25752225
PI88293	29564052	29094309	0.984111	18512985
PI88295	27856589	27331846	0.981163	17670842
PI88296	45251315	43989265	0.97211	26428921
PI88301	42470273	41818377	0.984651	25494031
PI88304	36598635	36028346	0.984418	22870879
PI88308	31331799	30958278	0.988079	19380163
PI88311	28674709	28041414	0.977915	17828084
PI88313	28383303	27933409	0.984149	18065760
PI88351	61094800	60501047	0.990281	40845873
PI88352	51795919	50170145	0.968612	31049762
PI88355	28908247	27873854	0.964218	17963583
PI88356	44503114	43949393	0.987558	28933376
PI88358	48675203	47811798	0.982262	30784948
PI88443	31204791	30728261	0.984729	19209522
PI88468	31842147	31321787	0.983658	19882842
PI88479	28889154	28439334	0.984429	18125122
PI88777	24238764	23848817	0.983912	15469538
PI88797	44974292	44200608	0.982797	29053647
PI88798	31552281	31035333	0.983616	19640574
PI88803	32283691	31642039	0.980125	20561631
PI88810	28129400	27430784	0.975164	17534793
PI88825	53277278	48328025	0.907104	32846869
PI88997	73240092	69989076	0.955612	49291195
PI89003-1	42540631	41969405	0.986572	27309706
PI89004	44496115	43922097	0.9871	29277177
PI89005-5	25131957	24788093	0.986318	15992830
PI89008	30077492	29572170	0.983199	19253276
PI89012	45845027	45300502	0.988122	29355630
PI89053	54915554	54264298	0.988141	37421638
PI89055	26687650	26213655	0.982239	15605419
PI89057	28538131	28135519	0.985892	17901974
PI89063	31568214	31261638	0.990288	19810530
PI89065	45036113	44268414	0.982954	28923434
PI89070	49954159	49227955	0.985463	32391720
PI89072	42439600	41635856	0.981061	27525650
PI89153	78069450	76362554	0.978136	48530742
PI89154	38763746	37996586	0.980209	23158283
PI89156	34314260	33521424	0.976895	22418627
PI89167	32277850	31809110	0.985478	20873351
PI90180	83297733	82082079	0.985406	54783808
PI91091	63413782	62539071	0.986206	41509234
PI91102	43654667	39595560	0.907018	25229352
PI91116	49663056	48223386	0.971011	31047137
PI91117	39330973	38564646	0.980516	23462090
PI91119	32820667	32270936	0.98325	20673906
PI91123	33031232	32349689	0.979367	20363366
PI91124	80863986	79653894	0.985035	49792572
PI91144	33303440	32594963	0.978727	20573886
PI91167	49178132	48323292	0.982617	28861257
PI91180	35373253	34858603	0.985451	22539244
PI91725-3	70535721	69152939	0.980396	44442935
PI91732-1	30455947	29966830	0.98394	18324375
PI92460	40048991	39176921	0.978225	26231569
PI92464	31078111	30637293	0.985816	20236869
PI92465	32489841	31727938	0.97655	20476663
PI92468	45600403	45036590	0.987636	30363424
PI92469	35614651	35208172	0.988587	22714584
PI92470	42488918	41713409	0.981748	28365722
PI92570	35679744	35226875	0.987307	22378952
PI92571	56014111	55456361	0.990043	35736900
PI92580	48443505	47996985	0.990783	31479360
PI92583	42823072	41890066	0.978213	27677195
PI92589	61367177	60842901	0.991457	39979016
PI92596	68892061	67818035	0.98441	44208943
PI92611	52432095	51518394	0.982574	34082111
PI92627	47797961	46762947	0.978346	31890784
PI92630	43361454	42721972	0.985252	27744035
PI92633	32938601	32423534	0.984363	21218799
PI92661	54418989	53685586	0.986523	34902967
PI92681	41021857	40364299	0.983971	25746168
PI92683	45063731	44250021	0.981943	29689752
PI92694	36693962	35798207	0.975588	23265697
PI92705	44495286	43844558	0.985375	28736508
PI92706	64590489	63832429	0.988264	41201469
PI92734	42371448	41544242	0.980477	27360946
PI93559	35391089	34834428	0.984271	20831843
PI93560	5461522	5246345	0.960601	3187646
PI93565	32805099	32424014	0.988383	20235098
PI96152	34514576	33976893	0.984422	20662725
PI96171	52595697	51452195	0.978259	36460088

## Sheet: S3
Supplemental Data. Yuan et al. (2024). Co-regulation of seed oil and weight. Plant Cell.
Supplemental Data Set S3. Significant loci in GWAS.
Trait	Chromosome	SNP	P value	MAF	Effect (t)	Range of GWAS locus	A1	A2	candidate gene
Oil	1	Gm01:5236719	4.54e-07	0.0623377	-5.04462	Gm01:5138526..5519753	A	G
Oil	4	Gm04:24480798	3.66e-07	0.112565	-5.08579	Gm04:23981352..24884815	TA	T
Oil	6	Gm06:50668557	3.29e-08	0.0506667	-5.52523	Gm06:50584094..50712781	T	G
Oil	7	Gm07:1421755	3.13e-06	0.0716253	-4.662	Gm07:1183269..1494350	T	C
Oil	7	Gm07:15172050	2.92e-09	0.05	-5.93597	Gm07:15172050..15209824	T	A
Oil	7	Gm07:44614905	3.58e-07	0.0614973	-5.08989	Gm07:44528174..44648942	A	G
Oil	11	Gm11:9122858	2.15e-10	0.0762712	-6.35012	Gm11:8694340..9131226	A	G	Glyma.11G119100
Oil	11	Gm11:19686646	6.52e-07	0.168449	-4.9752	Gm11:19192071..20140630	T	G
Oil	12	Gm12:4765210	1.08e-08	0.0643045	-5.71773	Gm12:4747775..5231673	ATCT	A	Glyma.12G064800
Oil	12	Gm12:8930945	2.294e-07	0.189516	-5.17379	Gm12:8431810..8969128	G	A	Glyma.12G103300
Oil	12	Gm12:15761610	2.49e-06	0.33795	-4.70863	Gm12:15726937..15761630	C	T	Glyma.12G135100
Oil	13	Gm13:23114123	3.55e-07	0.117647	-5.09161	Gm13:23066322..23132331	A	G	Glyma.13G130600
Oil	13	Gm13:34403263	1.09e-07	0.0526316	-5.31065	Gm13:34315484..34464950	AT	A
Oil	14	Gm14:10343557	6.39e-08	0.104592	-5.40758	Gm14:10296985..10389211	A	C
Oil	14	Gm14:17159844	6.02e-07	0.0551181	-4.99069	Gm14:16862496..17527057	A	C
Oil	14	Gm14:31329561	1.21e-06	0.0564103	-4.85442	Gm14:30851119..31572335	A	G
Oil	14	Gm14:45205229	2.8e-06	0.0516796	-4.68519	Gm14:45205229..45309478	A	T
Oil	15	Gm15:3658418	8.72e-08	0.40874	-5.35151	Gm15:3420248..3777685	T	A	Glyma.15G046700,Glyma.15G049800
Oil	15	Gm15:17721420	2.87e-06	0.0647887	-4.67985	Gm15:17612774..18122954	A	G
Oil	16	Gm16:6155532	2.59e-06	0.0552561	-4.7013	Gm16:5859634..6168553	T	C
Oil	18	Gm18:3310282	1.01e-07	0.0686016	-5.32585	Gm18:3198855..3428785	T	C
Oil	18	Gm18:50369162	5.76e-06	0.0668449	-4.53497	Gm18:50265540..50376119	A	G
Oil	19	Gm19:2223583	1.24e-07	0.0730337	-5.28688	Gm19:2221307..2301838	T	C
Oil	19	Gm19:24133476	1.26e-07	0.486979	5.28426	Gm19:24133476..24133476	G	A
Oil	19	Gm19:45586531	5.23e-06	0.225064	-4.55547	Gm19:45586531..45813410	TGTAA	T
Oil	20	Gm20:589128	3.83e-07	0.230556	-5.07744	Gm20:586234..611116	A	C
Seed weight	1	Gm01:2788465	4.338e-07	0.156	-5.05346	Gm01:2777554..2830404	T	C
Seed weight	1	Gm01:11269610	8.734e-08	0.0671835	5.35126	Gm01:10783449..11746039	T	C
Seed weight	1	Gm01:20677541	3.154e-06	0.0544041	4.66054	Gm01:20206160..21046912	T	C
Seed weight	1	Gm01:56241645	3.772e-08	0.059126	5.50123	Gm01:56159123..56241645	G	GA
Seed weight	2	Gm02:36638035	2.181e-07	0.0551181	-5.18321	Gm02:36143736..36996752	A	T
Seed weight	3	Gm03:30308182	7.062e-08	0.0661157	5.38957	Gm03:29974797..30425765	A	G
Seed weight	4	Gm04:12130341	1.866e-10	0.0992063	6.37194	Gm04:11639244..12623299	A	G
Seed weight	4	Gm04:25457737	4.002e-07	0.0787402	5.06887	Gm04:25222201..25900870	A	G
Seed weight	4	Gm04:32371596	3.549e-06	0.102302	4.63619	Gm04:31963517..32414578	G	GA
Seed weight	5	Gm05:38016837	3.115e-06	0.105128	4.66306	Gm05:37853101..38140111	G	C
Seed weight	7	Gm07:7725187	4.819e-06	0.167095	4.57251	Gm07:7722379..7882462	C	A
Seed weight	7	Gm07:15570507	6.691e-08	0.076	5.39928	Gm07:15351951..16055790	A	T
Seed weight	9	Gm09:5236251	3e-06	0.109333	4.67083	Gm09:4949648..5269089	C	T
Seed weight	10	Gm10:12527287	5.017e-06	0.0809399	4.56409	Gm10:12028339..12972725	A	G
Seed weight	10	Gm10:22194074	1.092e-06	0.114396	4.87435	Gm10:21701757..22688614	A	C
Seed weight	10	Gm10:32983684	1.775e-07	0.278533	5.22147	Gm10:32595079..33477527	A	G	Glyma.10G124300
Seed weight	11	Gm11:11082684	6.148e-06	0.160574	-4.52122	Gm11:10844522..11221897	T	C
Seed weight	12	Gm12:4785599	9.584e-07	0.069863	-4.9	Gm12:4747775..5231673	A	G	Glyma.12G064800
Seed weight	13	Gm13:2482275	3.609e-06	0.0545213	-4.63271	Gm13:2353352..2645424	T	G
Seed weight	13	Gm13:10224772	2.951e-07	0.0501319	5.12656	Gm13:10045221..10228371	T	C
Seed weight	13	Gm13:20160025	4.228e-07	0.0564103	5.0584	Gm13:19735006..20255779	CAA	C
Seed weight	13	Gm13:28440167	4.472e-06	0.0702703	4.58814	Gm13:28173521..28442181	A	G
Seed weight	14	Gm14:6269278	5.684e-06	0.0861111	4.53781	Gm14:6155847..6271100	T	A
Seed weight	14	Gm14:17051326	2.443e-06	0.061008	-4.71285	Gm14:16564701..17520468	A	G
Seed weight	14	Gm14:47722871	7.759e-07	0.0697674	4.94133	Gm14:47708626..47733665	T	C
Seed weight	16	Gm16:35422849	6.355e-06	0.0844327	4.51424	Gm16:35422849..35883184	A	T
Seed weight	17	Gm17:14040196	1.009e-10	0.0613811	6.46553	Gm17:14040196..14137804	A	G
Seed weight	18	Gm18:6305658	1.547e-06	0.0549738	-4.8051	Gm18:6041486..6514934	T	A
Seed weight	18	Gm18:15661258	8.248e-07	0.148045	4.9294	Gm18:15271480..16132960	T	C
Seed weight	18	Gm18:56208858	3.384e-07	0.131234	5.10069	Gm18:56200526..56552495	C	G
Seed weight	19	Gm19:40884584	3.692e-06	0.439678	-4.62803	Gm19:40623922..41339090	G	A	Glyma.19G147100
Seed weight	19	Gm19:48285291	1.572e-07	0.115285	5.24396	Gm19:48277448..48291301	T	A
Seed weight	20	Gm20:37456730	1.029e-07	0.0517711	5.32162	Gm20:37009343..37751292	T	C

## Sheet: S4
Supplemental Data. Yuan et al. (2024). Co-regulation of seed oil and weight. Plant Cell.
Supplemental Data Set S4. Mapping statistics of 3' RNA-seq.
ID	Total reads	Mapped reads	Mapping rate	Unique mapped reads
FC19976	4642051	4342929	0.9356	3890750
FC31409	604548	575111	0.9513	529106
PI103414	1349815	1275277	0.9448	1150696
PI131531	3444650	3232049	0.9383	2962181
PI132215	2479614	2147646	0.8661	1959837
PI135589	1244018	1146637	0.9217	1021169
PI142491	2641032	2521460	0.9547	2300390
PI153214	4608313	4206447	0.9128	3840160
PI153215	3126901	2993687	0.9574	2749170
PI153226	5085707	4760687	0.9361	4264199
PI153227	1136905	876773	0.7712	821519
PI153229	3169258	3054087	0.9637	2820742
PI153238	2306448	2142804	0.929	1887604
PI153244	1062277	937739	0.8828	842015
PI153247	3173255	3015927	0.9504	2609486
PI153255	2052514	1672667	0.8149	1517895
PI153264	1541875	1451360	0.9413	1432135
PI153274	4951012	4605134	0.9301	4540662
PI153280	3592432	3049728	0.8489	2714560
PI153288	778646	751601	0.9653	680739
PI153290	2759460	2468313	0.8945	2264176
PI153291	2678804	2524690	0.9425	2490176
PI153310	2436663	2200678	0.9032	1874928
PI153311	2839678	2718390	0.9573	2472384
PI153315	884755	836116	0.945	766689
PI153316	1591506	1512850	0.9506	1403519
PI154195	2865356	2700234	0.9424	2457918
PI171421	3053586	2946532	0.9649	2694331
PI181533	1822926	1736407	0.9525	1588499
PI181536	1437528	1357946	0.9446	1256996
PI181537	1527046	1450128	0.9496	1325202
PI181541	1846109	1690219	0.9156	1546118
PI181548	1459911	1380478	0.9456	1263332
PI184043	590102	406996	0.6897	388072
PI189863	3058825	2902602	0.9489	2685870
PI189881	4330789	4032953	0.9312	3513591
PI189896	1385801	1087303	0.7846	1023367
PI189915	1877135	1756953	0.936	1553922
PI189918	12714198	12080254	0.9501	10910756
PI189919	2679249	2478210	0.925	2239301
PI189929	3384656	3255260	0.9618	3054961
PI189930	21359909	19927788	0.933	17957600
PI189931	402479	320767	0.797	294112
PI189946	3217926	3032312	0.9423	2782429
PI189947	3095944	2925070	0.9448	2666368
PI189958	4578932	4292636	0.9375	4012750
PI189962	1759137	1683442	0.957	1543723
PI189966	2066425	1969931	0.9533	1841317
PI189967	4745145	4477021	0.9435	3995646
PI196151	1940302	1832397	0.9444	1701578
PI196325	3676522	2681049	0.7292	2492975
PI200479	3054258	2834237	0.928	2506837
PI200508	2369207	2199115	0.9282	2018621
PI200552	1832405	1685906	0.9201	1533476
PI200592	1471698	1263469	0.8585	1147597
PI200593	2165441	1990513	0.9192	1813818
PI205085	2572603	2388191	0.9283	2091824
PI227213	3003325	2856152	0.951	2642252
PI227321	4230918	4052269	0.9578	3712430
PI227322	3552682	3389259	0.954	3070320
PI227325	1396652	1314466	0.9412	1189189
PI227333	1619696	1509338	0.9319	1351644
PI227684	4014869	3756310	0.9356	3322239
PI229328	643640	606268	0.9419	562485
PI232990	2157976	2026233	0.939	1866735
PI232993	2368394	2203159	0.9302	2033386
PI238930	1636482	1518419	0.9279	1368113
PI248396	1587850	1487783	0.937	1341978
PI248398	1765403	1554770	0.8807	1441376
PI248410	3842263	3491876	0.9088	3189143
PI248509A	930882	860907	0.9248	779100
PI250844	5260747	5040653	0.9582	4701969
PI253653C	1062165	1012208	0.953	921621
PI261472	4237601	4002857	0.9446	3729308
PI30594	2987835	2829976	0.9472	2549125
PI548308	2674633	2570274	0.961	2292595
PI548310	2658391	2506605	0.9429	2292074
PI548322	2023209	1936192	0.957	1770943
PI548324	2680117	2556534	0.9539	2310298
PI548329	10313595	9836635	0.9538	8865509
PI548331	5206956	4639907	0.8911	4152184
PI548336	1392766	1312893	0.9427	1212052
PI548338	4120223	3842884	0.9327	3579164
PI54834	3081599	2650336	0.8601	2455521
PI548345	3501452	3061634	0.8744	2866792
PI548369	3359208	2984823	0.8885	2737688
PI548370	662878	485302	0.7321	441316
PI548372	18318251	16953624	0.9255	15247893
PI548384	694343	509017	0.7331	473060
PI548391	1149596	1068176	0.9292	1006554
PI548393	1833804	1704134	0.9293	1560778
PI548406	4855973	4532534	0.9334	4275562
PI548418	756688	724186	0.957	672168
PI548420	858760	813670	0.9475	759423
PI548506	924351	891200	0.9641	839823
PI548516	12088308	10925037	0.9038	10071520
PI54853	3189881	2816235	0.8829	2546552
PI548530	3388145	3251379	0.9596	3017473
PI54854	2760236	2333834	0.8455	2118688
PI548568	2046048	1881441	0.9195	1718026
PI548573	3234521	3058481	0.9456	2772833
PI548579	1340567	1246613	0.9299	1138958
PI548589	7898695	6683300	0.8461	6351983
PI548590	2704518	2595175	0.9596	2378922
PI548599	5663515	5140491	0.9077	4590814
PI548611	1817755	1635285	0.8996	1465940
PI54862	3798516	3622615	0.9537	3190711
PI60279	1208333	1064618	0.8811	946340
PI60296	1844043	1784184	0.9675	1629917
PI63271	1490607	1310000	0.8788	1187175
PI65346	2184338	2039609	0.9337	1912934
PI68430	1518879	1453896	0.9572	1328471
PI68443	2746882	2369982	0.8628	2171795
PI68480	1787388	1583352	0.8858	1441147
PI68481	2718982	2629775	0.9672	2405306
PI68484-1	1654012	1600031	0.9674	1489245
PI68500	2521618	2419200	0.9594	2236760
PI68521	2349818	2025651	0.862	1936253
PI68522	1750065	1682110	0.9612	1584799
PI68586	1307645	1233932	0.9436	1153717
PI68587	968440	892851	0.9219	811239
PI68598	2695546	2470310	0.9164	2261214
PI68622	1085191	1052916	0.9703	956265
PI68642	565439	534425	0.9452	475412
PI68676	1250304	1206059	0.9646	1093396
PI68683	1781304	1708784	0.9593	1605502
PI68712	1642897	1272960	0.7748	1184635
PI68778	3764173	3624366	0.9629	3328301
PI68795	4603090	4308737	0.9361	4046261
PI68815	1235448	1121075	0.9074	1030346
PI69512	3786955	3576150	0.9443	3213210
PI69532	1945593	1833417	0.9423	1662096
PI70017	2884181	2708338	0.939	2550327
PI70021	1607701	1521692	0.9465	1411941
PI70036	1194338	1149325	0.9623	1037935
PI70078	2087270	1665576	0.798	1574384
PI70084	2531931	2337840	0.9233	2260913
PI70087	1396853	1045642	0.7486	968855
PI70197	1333941	1044482	0.783	956520
PI70228	2019828	1863454	0.9226	1683774
PI70251	1853996	1679439	0.9058	1507393
PI70453	3690410	3513494	0.9521	3173446
PI70461	3452830	3304252	0.957	3017101
PI70507	1576333	1224772	0.777	1113908
PI72337	2566114	2429620	0.9468	2171941
PI72342	1112528	1065609	0.9578	963581
PI73585	7093995	6717590	0.9469	6209995
PI73772	2062629	1948592	0.9447	1728123
PI78243	2668766	2491930	0.9337	2251667
PI79593	3160255	3033616	0.9599	2760011
PI79610	1463005	1408771	0.9629	1287086
PI79699	1867530	1765222	0.9452	1590150
PI79712	1416124	1334089	0.9421	1247520
PI79756	2965654	2784021	0.9388	2491974
PI79863	2088070	2005246	0.9603	1837789
PI80471	4129014	3849005	0.9322	3577482
PI80485	4183467	4019346	0.9608	3708540
PI80671	3931445	3675107	0.9348	3407821
PI81037-4	4832587	4641415	0.9604	4253328
PI81040	2330008	2229753	0.957	2026981
PI81775	1934117	1823894	0.943	1668742
PI82263-2	2052398	1963328	0.9566	1747001
PI83945-3	2394312	2106767	0.8799	1927803
PI84580	1010238	901842	0.8927	834954
PI84609	520227	492424	0.9466	439901
PI84637	2259140	2174477	0.9625	1939736
PI84665	791805	631124	0.7971	579991
PI84674	4270224	4081453	0.9558	3698098
PI84683	2213064	2098781	0.9484	1885910
PI84686	1464465	1376981	0.9403	1262807
PI84750	3367364	3229844	0.9592	2982730
PI84810	1767037	1639810	0.928	1464811
PI84896	1979761	1784748	0.9015	1609434
PI85012	3366567	3100063	0.9208	2836869
PI85492	2640441	2474550	0.9372	2254539
PI86021	910659	816975	0.8971	752158
PI86022	11644155	11243071	0.9656	10228955
PI86023	3179097	3007106	0.9459	2754519
PI86038	3998084	3778191	0.945	3523938
PI86045	2307801	1721180	0.7458	1553372
PI86050	5476022	5172061	0.9445	4865165
PI86112	1979838	1877932	0.9485	1728078
PI86113	6230738	5960562	0.9566	5577879
PI86115	2106695	1992640	0.9459	1833126
PI86410	6992290	6319564	0.9038	5822661
PI86416	4992490	4639399	0.9293	4208432
PI86463	3188400	3006392	0.9429	2752081
PI86737	1273980	1217146	0.9554	1081408
PI86741	805643	745943	0.9259	675048
PI86878	2202666	2061868	0.9361	1931155
PI86972-1	2415307	2325644	0.9629	2086874
PI87631	10822475	10333332	0.9548	9245880
PI88295	2350187	2250334	0.9575	2120945
PI88308	1559044	1392147	0.8929	1291455
PI88311	1752961	1548606	0.8834	1421767
PI88313	677310	582481	0.86	528843
PI88351	2821572	2712583	0.9614	2460710
PI88443	1881437	1585490	0.8427	1455066
PI88479	1372323	1294463	0.9433	1183310
PI88777	1383498	1318858	0.9533	1210514
PI88798	1055622	959674	0.9091	883507
PI88803	2062744	1655299	0.8025	1544498
PI88810	1965579	1784307	0.9078	1654276
PI88825	2811744	2683177	0.9543	2397924
PI88997	7122334	6677635	0.9376	6285263
PI89005-5	3784817	3558535	0.9402	3251947
PI89008	1998829	1887690	0.9444	1740784
PI89053	2211501	2092749	0.9463	1915713
PI89055	3654371	3523134	0.9641	3222448
PI89057	1882460	1770926	0.9408	1576267
PI89063	2063370	1930617	0.9357	1771606
PI89153	4717399	4531343	0.9606	4192699
PI89154	3993500	3740226	0.9366	3468675
PI89156	3867985	3391904	0.8769	3198822
PI89167	892562	693056	0.7765	625776
PI91091	1757245	1685305	0.9591	1479148
PI91116	1753236	1612564	0.9198	1422058
PI91117	2822781	2606977	0.9235	2334155
PI91119	2503406	2404254	0.9604	2235091
PI91123	3167097	2976847	0.9399	2754999
PI91124	2544892	2158377	0.8481	2001476
PI91144	2664187	2545661	0.9555	2327761
PI91180	2556084	2440138	0.9546	2204411
PI91725-3	2312961	2020598	0.8736	1913911
PI91732-1	2573184	2478023	0.963	2162683
PI92460	3823199	3583826	0.9374	3330998
PI92465	1683549	1536539	0.9127	1406488
PI92469	4220829	3938405	0.9331	3567700
PI92589	2398680	2227642	0.9287	2039598
PI92633	3056565	2913038	0.953	2583280
PI92661	2358239	1771468	0.7512	1675608
PI92681	8507777	7874974	0.9256	7338392
PI92694	1301544	1240510	0.9531	1137969
PI92706	3100166	2885602	0.9308	2597572
PI93560	480692	461982	0.9611	415004
PI93565	610122	577676	0.9468	526886
PI96152	1799116	1338679	0.7441	1245158
PI96171	5599423	5259988	0.9394	4753104

## Sheet: S5
Supplemental Data. Yuan et al. (2024). Co-regulation of seed oil and weight. Plant Cell.
Supplemental Data Set S5. eQTL-eGene list.
eGene	Lead eQTL	Clump region	Beta	P value	r2	Local/Distal	hotspot
Glyma.10G054200	Gm01:326372	Gm01:83435..530130	0.584398	5.78764e-07	0.103239	Distal	none
Glyma.20G172200	Gm01:350843	Gm01:83435..530130	0.693632	6.45034e-07	0.0995801	Distal	none
Glyma.01G002100	Gm01:435419	Gm01:285976..571290	0.345671	3.01204e-07	0.0814835	Local	none
Glyma.20G172200	Gm01:465768	Gm01:383965..788940	0.579578	4.40344e-07	0.0875747	Distal	none
Glyma.05G061900	Gm01:480928	Gm01:285976..571290	0.32381	4.03044e-07	0.105817	Distal	none
Glyma.01G004300	Gm01:481212	Gm01:285976..571290	0.606975	9.13432e-19	0.083631	Local	none
Glyma.01G002600	Gm01:673828	Gm01:383965..788940	-0.708212	1.80924e-07	0.103436	Local	none
Glyma.01G008700	Gm01:779924	Gm01:604602..1014702	0.408977	5.22292e-09	0.131119	Local	none
Glyma.17G171400	Gm01:873916	Gm01:872967..875085	0.770814	2.00602e-09	0.133726	Distal	none
Glyma.01G015400	Gm01:1054343	Gm01:1002920..1495066	-0.432417	1.53954e-07	0.126989	Local	none
Glyma.01G012700	Gm01:1252219	Gm01:1002920..1495066	-0.496289	4.48255e-16	0.217852	Local	none
Glyma.05G046100	Gm01:1318872	Gm01:1164273..1522745	0.693988	6.53582e-07	0.0873523	Distal	none
Glyma.12G009100	Gm01:1342110	Gm01:1164273..1522745	-0.45583	4.48415e-07	0.098175	Distal	none
Glyma.01G014400	Gm01:1372135	Gm01:1164273..1522745	-0.515334	4.58109e-10	0.143963	Local	none
Glyma.04G204600	Gm01:1412597	Gm01:1002920..1495066	0.411165	8.30147e-07	0.0870152	Distal	none
Glyma.02G206500	Gm01:1493382	Gm01:1493381..1513318	0.715882	1.87871e-07	0.105595	Distal	none
Glyma.01G002600	Gm01:1649900	Gm01:1525289..1867175	-0.666013	4.67379e-07	0.0971486	Distal	none
Glyma.03G129200	Gm01:1890710	Gm01:1739458..2041794	0.400976	6.85094e-07	0.0991591	Distal	none
Glyma.01G019400	Gm01:1891896	Gm01:1739458..2041794	-0.545153	7.64815e-07	0.0945824	Local	none
Glyma.14G145920	Gm01:1993635	Gm01:1798030..2052530	0.704913	3.42298e-07	0.107865	Distal	none
Glyma.15G205700	Gm01:2055243	Gm01:2052964..2057119	-0.917852	3.41668e-10	0.144175	Distal	none
Glyma.01G021000	Gm01:2105279	Gm01:2002012..2372056	0.247082	8.26317e-07	0.0970671	Local	none
Glyma.06G182700	Gm01:2191406	Gm01:1975443..2381052	0.404045	3.86122e-08	0.135735	Distal	none
Glyma.08G092800	Gm01:2191406	Gm01:1975443..2381052	0.476401	2.36043e-09	0.135735	Distal	none
Glyma.01G023200	Gm01:2223813	Gm01:2002012..2372056	0.451609	3.78976e-07	0.0996857	Local	none
Glyma.16G182300	Gm01:2247284	Gm01:2002012..2372056	0.50712	7.88921e-07	0.095857	Distal	none
Glyma.01G022700	Gm01:2284446	Gm01:2002012..2372056	0.389931	1.26969e-07	0.111242	Local	none
Glyma.01G023200	Gm01:2347921	Gm01:2206555..2347921	0.919381	6.13112e-10	0.142685	Local	none
Glyma.13G165666	Gm01:2807548	Gm01:2433146..2856575	-0.304117	4.00046e-07	0.10587	Distal	none
Glyma.14G187500	Gm01:2944546	Gm01:2718464..3158051	0.385172	6.47157e-08	0.111422	Distal	none
Glyma.14G187500	Gm01:3278749	Gm01:3137110..3279166	0.435532	3.77977e-08	0.119953	Distal	none
Glyma.01G033500	Gm01:3532777	Gm01:3519272..3778833	-0.63186	2.96201e-12	0.172307	Local	none
Glyma.02G181350	Gm01:3684688	Gm01:3546358..3814729	0.510053	4.85121e-09	0.126261	Distal	none
Glyma.19G217800	Gm01:4319205	Gm01:4265931..4704855	0.523981	4.9249e-08	0.11863	Distal	none
Glyma.13G072600	Gm01:4480858	Gm01:4371047..4515780	0.760991	3.29517e-07	0.0835913	Distal	none
Glyma.01G041700	Gm01:4537202	Gm01:4290306..4537218	-0.355068	2.45906e-07	0.108429	Local	none
Glyma.01G044000	Gm01:4815850	Gm01:4557513..5036826	-0.408594	1.01881e-07	0.115037	Local	none
Glyma.01G044000	Gm01:4846369	Gm01:4844786..5094818	0.443869	1.07241e-08	0.0971707	Local	none
Glyma.01G044200	Gm01:5027692	Gm01:4844786..5094818	0.415824	1.51933e-07	0.111795	Local	none
Glyma.01G055400	Gm01:5143153	Gm01:5114549..5603568	-0.401138	8.58718e-08	0.111696	Distal	none
Glyma.01G046400	Gm01:5210255	Gm01:5114549..5603568	-0.384951	2.32433e-09	0.0969709	Local	none
Glyma.16G061500	Gm01:5241158	Gm01:5040265..5481699	0.724306	6.62438e-07	0.0962968	Distal	none
Glyma.08G290600	Gm01:5274403	Gm01:5040265..5481699	0.617384	4.71132e-07	0.101768	Distal	none
Glyma.12G022600	Gm01:5884526	Gm01:5603829..5955990	0.4369	1.56853e-07	0.112485	Distal	none
Glyma.01G052400	Gm01:6090635	Gm01:5976390..6225500	-0.511582	5.1255e-09	0.13329	Local	none
Glyma.01G101200	Gm01:6690152	Gm01:6227699..6690152	0.326776	2.18101e-07	0.104185	Distal	none
Glyma.01G058100	Gm01:6768501	Gm01:6513244..7011440	0.682099	1.62054e-07	0.109566	Local	none
Glyma.01G046400	Gm01:7108481	Gm01:7026430..7345491	-0.347875	4.57273e-08	0.0958896	Distal	none
Glyma.01G055400	Gm01:7266470	Gm01:7026430..7345491	0.501428	9.76252e-10	0.0828034	Local	none
Glyma.18G275100	Gm01:7325349	Gm01:7026430..7345491	0.392013	3.7142e-07	0.104252	Distal	none
Glyma.01G058100	Gm01:7723411	Gm01:7478540..7838491	0.695118	5.87261e-11	0.156512	Local	none
Glyma.01G101200	Gm01:7907375	Gm01:7865684..8041468	0.318542	4.53004e-08	0.115072	Distal	none
Glyma.02G123000	Gm01:7998231	Gm01:7665895..8133271	0.592527	6.76687e-07	0.0954092	Distal	none
Glyma.19G050300	Gm01:8097351	Gm01:8097307..8104560	0.773884	1.37701e-08	0.121482	Distal	none
Glyma.02G123000	Gm01:8294060	Gm01:8224573..8690840	0.586691	8.27476e-07	0.0929714	Distal	none
Glyma.18G224900	Gm01:8537136	Gm01:8224573..8690840	0.671317	4.83233e-07	0.0980515	Distal	none
Glyma.01G058100	Gm01:8785648	Gm01:8563093..9028856	0.687146	1.82237e-09	0.0977264	Distal	none
Glyma.07G229000	Gm01:8787048	Gm01:8563093..9028856	0.593168	7.76653e-07	0.100301	Distal	none
Glyma.04G133400	Gm01:8794719	Gm01:8563093..9028856	0.618042	5.15704e-08	0.113778	Distal	none
Glyma.06G221400	Gm01:9279990	Gm01:9096159..9433036	0.671978	6.72781e-07	0.105032	Distal	none
Glyma.01G101200	Gm01:9595082	Gm01:9467308..9759099	0.333548	7.77602e-09	0.126094	Distal	none
Glyma.04G241800	Gm01:9683321	Gm01:9434273..9929036	-0.71392	3.37039e-07	0.0860954	Distal	none
Glyma.20G110800	Gm01:9683321	Gm01:9434273..9929036	-0.798266	8.20632e-09	0.0860954	Distal	none
Glyma.19G161100	Gm01:9799956	Gm01:9434273..9929036	0.619562	2.30926e-07	0.107126	Distal	none
Glyma.07G142500	Gm01:9862932	Gm01:9434273..9929036	0.593579	1.01887e-07	0.0920455	Distal	none
Glyma.18G076900	Gm01:9863534	Gm01:9434273..9929036	0.636253	7.83931e-07	0.0952412	Distal	none
Glyma.02G123000	Gm01:9896297	Gm01:9434273..9929036	0.625425	1.87722e-07	0.0832713	Distal	none
Glyma.18G183400	Gm01:9896297	Gm01:9434273..9929036	0.671013	5.04118e-07	0.0832713	Distal	none
Glyma.16G098700	Gm01:10169209	Gm01:10169196..10169211	1.1086	4.24112e-10	0.141299	Distal	none
Glyma.04G075100	Gm01:10837469	Gm01:10668331..11166982	0.552784	3.92027e-07	0.0872175	Distal	none
Glyma.16G209800	Gm01:10916289	Gm01:10668331..11166982	0.535325	1.30576e-08	0.0924062	Distal	none
Glyma.15G199800	Gm01:12484216	Gm01:12330542..12826896	0.637576	8.20606e-07	0.113339	Distal	none
Glyma.15G205700	Gm01:12825126	Gm01:12812866..12827066	0.748019	7.12875e-08	0.112942	Distal	none
Glyma.15G222200	Gm01:12825379	Gm01:12812866..12827066	-1.07749	7.469e-08	0.110481	Distal	none
Glyma.16G133867	Gm01:13570529	Gm01:13313176..13676806	0.75354	7.29492e-09	0.0896062	Distal	none
Glyma.17G108500	Gm01:15203823	Gm01:15188913..15204046	0.550068	2.52064e-07	0.0973679	Distal	none
Glyma.06G039800	Gm01:15204930	Gm01:15204929..15606768	0.6545	6.285e-07	0.084915	Distal	none
Glyma.11G201000	Gm01:15252244	Gm01:15204929..15606768	0.660462	1.25928e-09	0.0778112	Distal	none
Glyma.06G027700	Gm01:15403709	Gm01:15204929..15606768	0.721356	1.94636e-07	0.0798644	Distal	none
Glyma.17G215900	Gm01:16253526	Gm01:16110301..16501494	0.679542	1.19066e-07	0.0815013	Distal	none
Glyma.01G101200	Gm01:16470141	Gm01:16377306..16548391	0.387919	5.89185e-09	0.0930057	Distal	none
Glyma.02G098600	Gm01:16578395	Gm01:16509865..16605890	0.68491	6.55843e-08	0.081243	Distal	none
Glyma.16G133867	Gm01:16660273	Gm01:16607969..17089290	0.638013	8.46371e-08	0.0772348	Distal	none
Glyma.11G201000	Gm01:16685239	Gm01:16607969..17089290	0.513641	4.22274e-07	0.0989598	Distal	none
Glyma.13G198000	Gm01:16994217	Gm01:16962537..16999459	-0.778545	2.2534e-07	0.0797047	Distal	none
Glyma.06G274200	Gm01:16997486	Gm01:16962537..16999459	-0.813272	3.01461e-07	0.0782434	Distal	none
Glyma.06G203300	Gm01:16998838	Gm01:16962537..16999459	-0.716815	6.98986e-07	0.0974515	Distal	none
Glyma.06G268700	Gm01:16998981	Gm01:16962537..16999459	-0.719116	6.61826e-08	0.109603	Distal	none
Glyma.01G101200	Gm01:19118771	Gm01:18996356..19166037	0.379301	1.31141e-09	0.139487	Distal	none
Glyma.16G133867	Gm01:19836224	Gm01:19783797..20045733	0.665061	3.92141e-08	0.0765203	Distal	none
Glyma.08G259100	Gm01:20387780	Gm01:20387506..20388046	-0.593009	2.79067e-09	0.0796893	Distal	none
Glyma.08G260800	Gm01:20387780	Gm01:20387506..20388046	-0.620236	4.21001e-09	0.0796893	Distal	none
Glyma.08G261500	Gm01:20387780	Gm01:20387506..20388046	-0.718204	5.61215e-12	0.0796893	Distal	none
Glyma.08G273000	Gm01:20387780	Gm01:20387506..20388046	-0.636377	6.05714e-11	0.0796893	Distal	none
Glyma.08G264900	Gm01:20388046	Gm01:20387506..20388046	-0.50644	4.64639e-08	0.114027	Distal	none
Glyma.16G133867	Gm01:20938265	Gm01:20831364..21046912	0.631773	2.52613e-07	0.0768017	Distal	none
Glyma.01G101200	Gm01:23676251	Gm01:23608260..23913763	0.395202	1.18561e-10	0.148445	Distal	none
Glyma.08G214100	Gm01:23828583	Gm01:23608260..23913763	0.354137	6.20185e-07	0.0971219	Distal	none
Glyma.03G050400	Gm01:25621706	Gm01:25619784..25623974	-0.845615	2.14868e-09	0.13086	Distal	none
Glyma.01G095000	Gm01:27363198	Gm01:27109446..27451789	-0.393447	5.77085e-07	0.10158	Distal	none
Glyma.01G101200	Gm01:27806840	Gm01:27565806..28046092	0.39263	9.71676e-11	0.158102	Distal	none
Glyma.01G019800	Gm01:27892513	Gm01:27565806..28046092	0.403226	1.81394e-07	0.111009	Distal	none
Glyma.12G022600	Gm01:28352965	Gm01:28129215..28602235	0.37866	2.46706e-07	0.107098	Distal	none
Glyma.11G156901	Gm01:28382718	Gm01:28382629..28404673	0.675297	5.1427e-09	0.126361	Distal	none
Glyma.11G146500	Gm01:28395912	Gm01:28382629..28404673	-0.78739	7.04566e-09	0.0857818	Distal	none
Glyma.04G050800	Gm01:28792489	Gm01:28792488..28802755	1.01956	4.18188e-07	0.0994093	Distal	none
Glyma.20G059801	Gm01:28793736	Gm01:28792488..28802755	-1.09662	5.36714e-09	0.126562	Distal	none
Glyma.01G019800	Gm01:29468401	Gm01:29222175..29693320	-0.39387	1.16911e-07	0.104989	Distal	none
Glyma.01G058100	Gm01:29575924	Gm01:29445988..29931441	0.60044	9.94161e-08	0.0936842	Distal	none
Glyma.05G164500	Gm01:30083854	Gm01:29947058..30294347	0.681021	4.59778e-07	0.0980078	Distal	none
Glyma.07G174800	Gm01:30678647	Gm01:30678463..30678673	-0.72884	9.69263e-09	0.122813	Distal	none
Glyma.06G150801	Gm01:31394090	Gm01:31303156..31798034	0.710442	3.70596e-07	0.102205	Distal	none
Glyma.02G133500	Gm01:34045935	Gm01:34045915..34045935	-1.08805	1.53574e-07	0.0836327	Distal	none
Glyma.01G055400	Gm01:34761145	Gm01:34469968..34816833	0.534359	1.91216e-07	0.105475	Distal	none
Glyma.02G208000	Gm01:35056305	Gm01:35054068..35061825	-1.00624	9.04437e-09	0.125597	Distal	none
Glyma.01G101200	Gm01:35461273	Gm01:35221682..35461273	0.422917	3.47937e-12	0.175738	Distal	none
Glyma.15G258800	Gm01:35807741	Gm01:35690006..36156298	0.50778	7.17649e-07	0.0988346	Distal	none
Glyma.10G166100	Gm01:35846604	Gm01:35690006..36156298	0.457373	3.98527e-07	0.103343	Distal	none
Glyma.12G115800	Gm01:35921843	Gm01:35690006..36156298	0.498167	2.09148e-07	0.11001	Distal	none
Glyma.08G030000	Gm01:35938618	Gm01:35690006..36156298	0.490258	4.81271e-10	0.143657	Distal	none
Glyma.13G151800	Gm01:36583755	Gm01:36194254..36586024	0.418971	4.4231e-07	0.09789	Distal	none
Glyma.01G207200	Gm01:36881567	Gm01:36587151..37057111	0.508091	8.4041e-07	0.0847939	Distal	none
Glyma.18G086000	Gm01:37921943	Gm01:37921903..37921948	-0.648512	5.88988e-07	0.0814729	Distal	none
Glyma.16G124700	Gm01:38041147	Gm01:38040384..38042653	0.912507	7.05604e-07	0.0940359	Distal	none
Glyma.15G148300	Gm01:38042653	Gm01:38040384..38042653	1.07868	1.15504e-07	0.0838842	Distal	none
Glyma.06G285700	Gm01:39263966	Gm01:39263965..39501826	0.738582	1.13037e-08	0.120483	Distal	none
Glyma.19G179400	Gm01:39895154	Gm01:39791402..40262373	0.39336	8.073e-07	0.0992104	Distal	none
Glyma.13G068800	Gm01:40085048	Gm01:39791402..40262373	0.475395	4.22443e-09	0.130492	Distal	none
Glyma.15G127567	Gm01:40628029	Gm01:40422214..40697790	0.398625	3.35504e-07	0.10208	Distal	none
Glyma.01G132600	Gm01:40628270	Gm01:40422214..40697790	-0.437934	8.10228e-08	0.0839411	Distal	none
Glyma.01G118800	Gm01:40792156	Gm01:40715147..41211188	-0.498132	1.68165e-11	0.174062	Local	none
Glyma.18G077300	Gm01:40814968	Gm01:40781915..41061967	0.600873	8.13554e-07	0.0930855	Distal	none
Glyma.06G182900	Gm01:40817532	Gm01:40781915..41061967	0.677828	3.8382e-07	0.0805049	Distal	none
Glyma.19G005900	Gm01:41839974	Gm01:41831155..41891384	0.585702	8.47102e-07	0.0924606	Distal	none
Glyma.10G285900	Gm01:42760229	Gm01:42550301..43042127	-0.487735	3.05627e-07	0.108226	Distal	none
Glyma.17G003200	Gm01:42815722	Gm01:42550301..43042127	-0.448317	7.61047e-08	0.112505	Distal	none
Glyma.11G192100	Gm01:43665440	Gm01:43427531..43927216	0.451969	2.3063e-07	0.107999	Distal	none
Glyma.01G124700	Gm01:43848187	Gm01:43704694..44202990	-0.555224	1.16602e-13	0.0877014	Local	none
Glyma.11G133200	Gm01:44221970	Gm01:44203756..44570785	-0.403177	1.68192e-07	0.111539	Distal	none
Glyma.19G037500	Gm01:44232557	Gm01:44153549..44292140	-0.416799	7.30287e-07	0.0890768	Distal	none
Glyma.13G152882	Gm01:44272354	Gm01:44203756..44570785	-0.373415	7.05281e-07	0.0843414	Distal	none
Glyma.19G001700	Gm01:44432784	Gm01:44203756..44570785	0.477499	1.34909e-07	0.0856555	Distal	none
Glyma.04G251800	Gm01:44522035	Gm01:44203756..44570785	0.61562	2.76784e-09	0.13895	Distal	none
Glyma.16G138200	Gm01:44601954	Gm01:44532675..45000518	-0.420425	1.93765e-07	0.109652	Distal	none
Glyma.20G149100	Gm01:44696727	Gm01:44641763..44997773	0.543453	6.93147e-07	0.105265	Distal	none
Glyma.13G000200	Gm01:44723566	Gm01:44641763..44997773	0.614056	1.76721e-09	0.133527	Distal	none
Glyma.12G014300	Gm01:44738273	Gm01:44532675..45000518	0.583721	3.49244e-08	0.114586	Distal	none
Glyma.17G108500	Gm01:44992305	Gm01:44641763..44997773	0.521689	3.67682e-08	0.113839	Distal	none
Glyma.20G209700	Gm01:45133386	Gm01:45023298..45500216	0.655255	1.98756e-08	0.126276	Distal	none
Glyma.05G149200	Gm01:45226711	Gm01:45068430..45476283	0.628857	1.33829e-07	0.0774141	Distal	none
Glyma.08G299300	Gm01:45239887	Gm01:45198032..45451383	0.492219	8.24645e-07	0.0978634	Distal	none
Glyma.10G015300	Gm01:45277570	Gm01:45198032..45451383	0.506842	6.50686e-07	0.0924934	Distal	none
Glyma.18G057700	Gm01:45732550	Gm01:45732549..45734033	0.806912	1.71919e-07	0.102989	Distal	none
Glyma.15G042000	Gm01:46325441	Gm01:46111458..46531162	-0.520567	6.5194e-07	0.0883827	Distal	none
Glyma.14G219500	Gm01:47293378	Gm01:47293337..47293384	0.930378	8.2488e-09	0.124769	Distal	none
Glyma.13G356700	Gm01:47887557	Gm01:47660674..48154112	0.552418	4.78821e-07	0.0852321	Distal	none
Glyma.19G002700	Gm01:47887557	Gm01:47660674..48154112	0.529615	1.83162e-07	0.0852321	Distal	none
Glyma.02G308100	Gm01:47996305	Gm01:47991676..47998349	-0.709399	2.3673e-07	0.0851731	Distal	none
Glyma.02G310800	Gm01:47996326	Gm01:47991676..47998349	-0.824809	6.16189e-09	0.0885429	Distal	none
Glyma.19G037500	Gm01:48228639	Gm01:48068868..48233563	-0.453988	4.14005e-07	0.0994764	Distal	none
Glyma.19G002700	Gm01:48444776	Gm01:48136109..48496639	0.550168	9.91366e-08	0.114299	Distal	none
Glyma.15G247500	Gm01:48827016	Gm01:48766324..48890158	0.500216	2.27502e-09	0.134944	Distal	none
Glyma.05G149200	Gm01:48876667	Gm01:48766324..48890158	0.649152	4.3997e-07	0.0784862	Distal	none
Glyma.01G144800	Gm01:49093089	Gm01:48853586..49275856	0.498862	1.3007e-13	0.0853364	Local	none
Glyma.01G145000	Gm01:49095319	Gm01:48853586..49275856	0.383198	2.76103e-08	0.120172	Local	none
Glyma.20G073400	Gm01:49330403	Gm01:49303878..49532242	0.460366	7.80297e-10	0.142778	Distal	hot14
Glyma.01G145200	Gm01:49343323	Gm01:49303878..49532242	0.595167	4.8388e-20	0.106544	Local	hot14
Glyma.01G144800	Gm01:49428490	Gm01:49307261..49664250	0.545491	6.30516e-11	0.164496	Local	hot14
Glyma.01G148100	Gm01:49569601	Gm01:49537486..49776421	0.499553	2.12887e-08	0.119121	Local	hot14
Glyma.16G202000	Gm01:49724000	Gm01:49644390..49945727	0.504869	6.46114e-07	0.0946225	Distal	hot14
Glyma.01G151600	Gm01:49923041	Gm01:49866337..50285238	-0.574163	1.2371e-10	0.1498	Local	hot14
Glyma.03G133400	Gm01:49959271	Gm01:49959270..50135827	0.510452	4.58106e-07	0.0793114	Distal	hot14
Glyma.07G270500	Gm01:49959271	Gm01:49959270..50135827	0.485229	4.78928e-07	0.0793114	Distal	hot14
Glyma.03G001400	Gm01:49963579	Gm01:49959270..50135827	0.554312	7.33453e-08	0.0815744	Distal	hot14
Glyma.03G170300	Gm01:49963579	Gm01:49959270..50135827	0.47718	6.84424e-07	0.0815744	Distal	hot14
Glyma.04G133400	Gm01:49963579	Gm01:49959270..50135827	0.528961	1.26634e-07	0.0815744	Distal	hot14
Glyma.05G199000	Gm01:49963579	Gm01:49959270..50135827	0.52667	5.48735e-07	0.0815744	Distal	hot14
Glyma.07G152100	Gm01:49963579	Gm01:49959270..50135827	0.524135	6.12831e-07	0.0815744	Distal	hot14
Glyma.07G185800	Gm01:49963579	Gm01:49959270..50135827	0.549047	1.81616e-07	0.0815744	Distal	hot14
Glyma.10G226300	Gm01:49963579	Gm01:49959270..50135827	0.524114	1.37418e-07	0.0815744	Distal	hot14
Glyma.11G217400	Gm01:49963579	Gm01:49959270..50135827	0.50161	8.31144e-07	0.0815744	Distal	hot14
Glyma.15G156400	Gm01:49963579	Gm01:49959270..50135827	0.514093	4.99176e-07	0.0815744	Distal	hot14
Glyma.20G096900	Gm01:49963579	Gm01:49959270..50135827	0.531571	2.62939e-07	0.0815744	Distal	hot14
Glyma.03G228100	Gm01:50092707	Gm01:49959270..50135827	0.584617	6.28685e-07	0.0879993	Distal	hot14
Glyma.05G091650	Gm01:50092707	Gm01:49959270..50135827	0.619284	9.40646e-08	0.0879993	Distal	hot14
Glyma.13G329600	Gm01:50092707	Gm01:49959270..50135827	0.586783	3.69517e-07	0.0879993	Distal	hot14
Glyma.15G215100	Gm01:50092707	Gm01:49959270..50135827	0.594072	2.57803e-07	0.0879993	Distal	hot14
Glyma.19G116000	Gm01:50092707	Gm01:49959270..50135827	0.558447	5.98796e-07	0.0879993	Distal	hot14
Glyma.01G145200	Gm01:50204197	Gm01:50144048..50302903	0.386728	5.49482e-10	0.143903	Distal	hot14
Glyma.16G008700	Gm01:50571156	Gm01:50332473..50777518	-0.363249	8.21124e-07	0.0952094	Distal	hot14
Glyma.01G157300	Gm01:50614349	Gm01:50332473..50777518	0.378691	9.33611e-08	0.11659	Local	hot14
Glyma.01G145200	Gm01:50715672	Gm01:50679440..50719832	0.307834	2.21126e-07	0.102112	Distal	hot14
Glyma.01G158400	Gm01:50750473	Gm01:50332473..50777518	0.457163	6.97471e-11	0.157781	Local	hot14
Glyma.01G158500	Gm01:50755305	Gm01:50332473..50777518	-0.362324	1.6898e-07	0.112886	Local	hot14
Glyma.01G164500	Gm01:51314886	Gm01:51138156..51633319	-0.664275	1.09243e-12	0.0932833	Local	none
Glyma.01G165400	Gm01:51415698	Gm01:51138156..51633319	-0.543066	1.60637e-07	0.106234	Local	none
Glyma.01G167300	Gm01:51492493	Gm01:51138156..51633319	-0.613553	1.69914e-10	0.150618	Local	none
Glyma.01G166700	Gm01:51636566	Gm01:51442392..51813556	-0.49907	2.1119e-07	0.102415	Local	none
Glyma.01G172800	Gm01:52010795	Gm01:51891805..52197768	-0.646872	5.44186e-10	0.143427	Local	none
Glyma.07G106600	Gm01:52197761	Gm01:52180857..52200478	-0.753087	9.86986e-08	0.112517	Distal	none
Glyma.01G174900	Gm01:52211189	Gm01:52208676..52346723	-0.644927	2.11855e-07	0.108154	Local	none
Glyma.01G181900	Gm01:52277425	Gm01:52208676..52346723	0.422247	4.32241e-10	0.148164	Local	none
Glyma.11G066800	Gm01:52285896	Gm01:52283959..52286236	-0.749496	5.45914e-07	0.0995437	Distal	none
Glyma.01G177000	Gm01:52289656	Gm01:52125933..52377181	-0.499391	1.16562e-12	0.178256	Local	none
Glyma.16G156800	Gm01:52336129	Gm01:52176234..52437003	0.587423	1.50354e-07	0.112782	Distal	none
Glyma.01G177000	Gm01:52551138	Gm01:52504763..52606643	0.520614	4.51828e-12	0.172943	Local	none
Glyma.01G181900	Gm01:52882380	Gm01:52617031..53035282	0.646785	2.49436e-26	0.120751	Local	none
Glyma.01G182600	Gm01:52925878	Gm01:52617031..53035282	0.597892	9.65423e-15	0.217293	Local	none
Glyma.01G166700	Gm01:53166006	Gm01:52903528..53249806	-0.624233	2.95105e-07	0.102951	Distal	none
Glyma.01G190300	Gm01:53445382	Gm01:53123963..53502165	-0.414065	4.27148e-07	0.103275	Local	none
Glyma.17G161900	Gm01:53521606	Gm01:53521015..53521606	-1.16423	1.69714e-07	0.104252	Distal	none
Glyma.04G080000	Gm01:53667150	Gm01:53628250..53824999	-0.359262	1.05018e-07	0.0955522	Distal	none
Glyma.01G181900	Gm01:53742889	Gm01:53628250..53824999	0.489676	1.55707e-08	0.123966	Local	none
Glyma.12G232800	Gm01:53799207	Gm01:53628250..53824999	0.397351	7.19351e-07	0.0992177	Distal	none
Glyma.18G215800	Gm01:53818794	Gm01:53628250..53824999	-0.514324	1.49081e-07	0.0839706	Distal	none
Glyma.01G190300	Gm01:53834619	Gm01:53622346..53953502	-0.926505	1.15027e-17	0.0996715	Local	none
Glyma.01G196300	Gm01:54175041	Gm01:53949311..54280151	0.408249	3.26823e-09	0.124068	Local	none
Glyma.01G202700	Gm01:54195980	Gm01:53949311..54280151	0.428316	1.92633e-09	0.137036	Local	none
Glyma.01G197300	Gm01:54254619	Gm01:54245304..54474787	-0.762525	1.76741e-09	0.133038	Local	none
Glyma.01G202700	Gm01:54591016	Gm01:54542557..54745297	-0.504215	7.55539e-13	0.0784455	Local	none
Glyma.01G203000	Gm01:54675667	Gm01:54542557..54745297	0.361316	1.18328e-07	0.111281	Local	none
Glyma.01G212000	Gm01:56134671	Gm01:55889673..56379672	-0.666983	7.45432e-12	0.081759	Local	none
Glyma.08G144700	Gm01:56235576	Gm01:56235224..56235662	-0.757	6.18281e-08	0.113893	Distal	none
Glyma.01G223400	Gm01:56375011	Gm01:55889673..56379672	-0.545299	1.30696e-12	0.179505	Local	none
Glyma.01G224800	Gm01:56502303	Gm01:56308048..56672104	-0.340862	1.79757e-07	0.103478	Local	none
Glyma.01G226000	Gm01:56618785	Gm01:56308048..56672104	0.364806	4.07741e-07	0.10155	Local	none
Glyma.19G164900	Gm01:57051776	Gm01:56973662..57337878	0.803461	6.94968e-08	0.114448	Distal	none
Glyma.04G045400	Gm01:57358281	Gm01:57296902..57786779	0.392196	8.80842e-08	0.114653	Distal	none
Glyma.01G239200	Gm01:57412784	Gm01:57296902..57786779	-0.386587	1.82122e-07	0.0818168	Local	none
Glyma.01G239500	Gm01:57445190	Gm01:57296902..57786779	-0.417094	1.40394e-08	0.091521	Local	none
Glyma.01G240700	Gm01:57548118	Gm01:57296902..57786779	-0.481577	7.38428e-10	0.104183	Local	none
Glyma.01G242000	Gm01:57662003	Gm01:57587855..57917482	-0.520416	1.3485e-09	0.137229	Local	none
Glyma.01G245100	Gm01:57834899	Gm01:57587855..57917482	-0.81861	7.14571e-16	0.0800091	Local	none
Glyma.01G244400	Gm01:57838331	Gm01:57645852..57921529	0.435476	2.04997e-09	0.141481	Local	none
Glyma.01G244500	Gm01:57861268	Gm01:57662589..57924913	-0.718665	9.10496e-16	0.215661	Local	none
Glyma.02G001100	Gm02:110709	Gm02:9977..268284	-0.540426	9.44998e-10	0.138426	Local	none
Glyma.02G009400	Gm02:323170	Gm02:230623..408693	0.37675	3.80156e-07	0.104089	Local	none
Glyma.02G009400	Gm02:623072	Gm02:382397..707819	0.421201	8.56322e-09	0.129392	Local	none
Glyma.02G001800	Gm02:880821	Gm02:703761..1127479	-0.381698	4.40687e-07	0.104986	Local	none
Glyma.01G101200	Gm02:907558	Gm02:724388..1080733	0.475162	1.77006e-07	0.0996102	Distal	none
Glyma.02G000400	Gm02:908179	Gm02:703761..1127479	-0.324425	4.71303e-07	0.121266	Local	none
Glyma.02G009200	Gm02:909467	Gm02:724388..1080733	0.670758	2.30893e-10	0.0878534	Local	none
Glyma.02G022400	Gm02:944343	Gm02:724388..1080733	0.543339	6.9311e-08	0.116763	Distal	none
Glyma.02G009400	Gm02:949636	Gm02:703761..1127479	0.533802	4.85177e-14	0.200818	Local	none
Glyma.02G015700	Gm02:1291702	Gm02:1198180..1299561	0.783796	1.21935e-07	0.105627	Local	none
Glyma.14G187500	Gm02:1678696	Gm02:1339181..1775373	0.450781	1.85735e-08	0.121388	Distal	none
Glyma.02G024500	Gm02:2162961	Gm02:2070010..2249962	-0.317148	6.6338e-07	0.0982	Local	none
Glyma.02G028400	Gm02:2458339	Gm02:2224414..2673484	-0.61296	6.58043e-22	0.279977	Local	none
Glyma.06G248800	Gm02:2802731	Gm02:2722594..2857127	0.448705	6.56879e-07	0.102333	Distal	none
Glyma.02G033400	Gm02:3010214	Gm02:2873899..3194633	0.367921	3.96406e-08	0.0926904	Local	none
Glyma.02G033100	Gm02:3027740	Gm02:2873899..3194633	0.369771	7.26912e-08	0.118822	Local	none
Glyma.02G037900	Gm02:3510566	Gm02:3281806..3750457	-0.380629	4.47039e-07	0.0791579	Local	none
Glyma.02G038800	Gm02:3583615	Gm02:3281806..3750457	0.377398	1.07257e-08	0.130452	Local	none
Glyma.04G240100	Gm02:3705841	Gm02:3581251..4057517	0.451823	3.66876e-07	0.101871	Distal	none
Glyma.02G042100	Gm02:3943990	Gm02:3734063..4194611	0.493112	4.17586e-11	0.111299	Local	none
Glyma.02G054400	Gm02:4120784	Gm02:3734063..4194611	0.469554	6.97225e-10	0.147381	Local	none
Glyma.02G044500	Gm02:4147868	Gm02:3734063..4194611	-0.544688	2.11365e-14	0.0853796	Local	none
Glyma.02G047600	Gm02:4360518	Gm02:4149147..4648860	0.382913	8.67046e-08	0.173399	Local	none
Glyma.19G185800	Gm02:4389513	Gm02:4149147..4648860	-0.508923	2.19426e-07	0.109227	Distal	none
Glyma.02G048600	Gm02:4398943	Gm02:4149147..4648860	0.48419	1.90557e-19	0.2555	Local	none
Glyma.01G243800	Gm02:4452267	Gm02:4149147..4648860	-0.442036	3.49153e-07	0.101134	Distal	none
Glyma.11G017600	Gm02:4452267	Gm02:4149147..4648860	-0.434772	6.90913e-07	0.101134	Distal	none
Glyma.02G049300	Gm02:4507717	Gm02:4235692..4550123	0.426915	8.59266e-09	0.0961039	Local	none
Glyma.02G054800	Gm02:4923066	Gm02:4720584..5172705	0.551965	7.81143e-13	0.181805	Local	none
Glyma.02G072700	Gm02:5181650	Gm02:4854352..5262293	-0.485847	1.75978e-08	0.119901	Distal	none
Glyma.20G072400	Gm02:5402158	Gm02:5372357..5870686	-0.719849	6.25335e-07	0.100605	Distal	none
Glyma.02G060800	Gm02:5500507	Gm02:5266486..5632221	-0.484497	1.92965e-13	0.195871	Local	none
Glyma.02G061400	Gm02:5542809	Gm02:5339533..5744036	-0.786977	1.03121e-23	0.213729	Local	none
Glyma.02G061800	Gm02:5566035	Gm02:5339533..5744036	-0.781751	2.41081e-27	0.0940856	Local	none
Glyma.02G062900	Gm02:5640577	Gm02:5430928..5697034	0.490958	3.10813e-15	0.212859	Local	none
Glyma.02G097200	Gm02:5705995	Gm02:5650947..6026226	0.429033	3.7078e-07	0.0994483	Distal	none
Glyma.02G064900	Gm02:5845964	Gm02:5372357..5870686	-0.842035	4.22402e-11	0.0821161	Local	none
Glyma.02G066500	Gm02:5880128	Gm02:5650947..6026226	0.448583	9.10027e-09	0.167204	Local	none
Glyma.02G067300	Gm02:5896261	Gm02:5650947..6026226	0.706387	3.96081e-22	0.290934	Local	none
Glyma.02G208000	Gm02:5901642	Gm02:5877397..6130569	-0.555522	4.52531e-07	0.104135	Distal	none
Glyma.02G066400	Gm02:5905659	Gm02:5650947..6026226	0.365149	5.10376e-07	0.16256	Local	none
Glyma.02G073600	Gm02:5925617	Gm02:5877397..6130569	0.593614	6.01434e-09	0.129702	Local	none
Glyma.02G069500	Gm02:6069683	Gm02:5877397..6130569	-0.662366	8.74179e-09	0.126781	Local	none
Glyma.02G067300	Gm02:6268194	Gm02:6263301..6595543	0.464038	5.05139e-10	0.140237	Local	none
Glyma.02G072700	Gm02:6340416	Gm02:6231555..6419566	-0.527622	3.77472e-13	0.0858021	Local	none
Glyma.02G073600	Gm02:6382974	Gm02:6200076..6653009	0.546385	5.46855e-08	0.110838	Local	none
Glyma.02G074100	Gm02:6455673	Gm02:6229747..6455673	-0.390253	6.46725e-07	0.0991629	Local	none
Glyma.02G076800	Gm02:6646404	Gm02:6642401..6863583	0.372658	4.20908e-07	0.100536	Local	none
Glyma.02G066500	Gm02:6646439	Gm02:6642401..6863583	0.391427	2.4771e-07	0.0861216	Local	none
Glyma.02G067300	Gm02:6652867	Gm02:6642401..6863583	-0.39969	5.68077e-08	0.119083	Local	none
Glyma.13G098600	Gm02:6921807	Gm02:6914852..7097912	0.424493	1.05857e-07	0.10615	Distal	none
Glyma.02G181350	Gm02:6929594	Gm02:6914852..7097912	0.395092	3.89999e-07	0.0928129	Distal	none
Glyma.02G082100	Gm02:7077726	Gm02:7077725..7551212	-0.5352	3.39471e-14	0.0796588	Local	none
Glyma.01G109500	Gm02:7096257	Gm02:6863255..7211538	-0.404272	5.46742e-07	0.0983626	Distal	none
Glyma.02G084400	Gm02:7311711	Gm02:7077725..7551212	0.598187	1.99112e-17	0.105588	Local	none
Glyma.06G141500	Gm02:7395391	Gm02:7395384..7395685	-0.685655	4.02081e-07	0.106272	Distal	none
Glyma.14G170800	Gm02:7395640	Gm02:7395384..7395685	-0.661531	2.83099e-07	0.10164	Distal	none
Glyma.02G088900	Gm02:7808115	Gm02:7552090..8051142	0.347966	7.30666e-08	0.111476	Local	none
Glyma.06G074000	Gm02:8106209	Gm02:7996039..8440259	0.382941	5.47876e-07	0.0836803	Distal	none
Glyma.02G091600	Gm02:8117661	Gm02:7981255..8466319	-0.42856	5.85491e-09	0.0834709	Local	none
Glyma.02G093100	Gm02:8224170	Gm02:7981255..8466319	-0.559136	9.7088e-19	0.100362	Local	none
Glyma.16G117900	Gm02:8247723	Gm02:7981255..8466319	0.529137	6.96414e-13	0.181176	Distal	none
Glyma.02G093200	Gm02:8346071	Gm02:7981255..8466319	-0.753304	1.43043e-21	0.171548	Local	none
Glyma.02G097200	Gm02:8693961	Gm02:8692890..8948982	0.486872	8.32301e-09	0.124245	Local	none
Glyma.02G099200	Gm02:9162179	Gm02:8908183..9407532	-0.365256	1.23997e-07	0.113209	Local	none
Glyma.04G115900	Gm02:9773680	Gm02:9773626..9773811	1.06823	8.65352e-11	0.151944	Distal	none
Glyma.02G108900	Gm02:10084868	Gm02:10076348..10423747	0.364441	1.36631e-07	0.104883	Local	none
Glyma.14G145900	Gm02:10267251	Gm02:10111970..10480511	0.444464	1.59548e-07	0.079276	Distal	none
Glyma.16G064100	Gm02:10267251	Gm02:10111970..10480511	0.50197	6.40757e-07	0.079276	Distal	none
Glyma.05G068000	Gm02:10321379	Gm02:10111970..10480511	0.448826	1.03125e-08	0.078855	Distal	none
Glyma.04G049200	Gm02:10327736	Gm02:10111970..10480511	0.411922	3.56559e-07	0.0984184	Distal	none
Glyma.06G182700	Gm02:10327736	Gm02:10111970..10480511	0.440613	3.19685e-07	0.0984184	Distal	none
Glyma.08G330100	Gm02:10327736	Gm02:10111970..10480511	0.551749	5.73821e-07	0.0984184	Distal	none
Glyma.09G281800	Gm02:10366573	Gm02:10111970..10480511	0.399569	7.27375e-08	0.115046	Distal	none
Glyma.02G111200	Gm02:10671370	Gm02:10455877..10736956	-0.490787	2.42716e-07	0.0889616	Local	hot19
Glyma.20G191751	Gm02:10701421	Gm02:10455877..10736956	0.450272	6.00291e-07	0.0962157	Distal	hot19
Glyma.02G111700	Gm02:10786718	Gm02:10604121..11008129	0.398092	4.98655e-10	0.141859	Local	hot19
Glyma.02G114000	Gm02:11038852	Gm02:10762963..11250175	-0.449525	3.20645e-09	0.132754	Local	hot19
Glyma.05G223400	Gm02:11098131	Gm02:10762963..11250175	-0.436812	1.19869e-07	0.107772	Distal	hot19
Glyma.17G069202	Gm02:11151079	Gm02:10969552..11459758	0.588728	2.74954e-07	0.0999462	Distal	hot19
Glyma.04G021600	Gm02:11329258	Gm02:10969552..11459758	0.361393	6.65639e-07	0.0830644	Distal	hot19
Glyma.08G140600	Gm02:11479054	Gm02:11467718..11768608	0.468598	1.5352e-07	0.0939635	Distal	hot19
Glyma.08G244700	Gm02:11479054	Gm02:11467718..11768608	0.598913	2.15069e-08	0.0939635	Distal	hot19
Glyma.08G362466	Gm02:11479054	Gm02:11467718..11768608	0.484614	7.05497e-08	0.0939635	Distal	hot19
Glyma.14G145900	Gm02:11479054	Gm02:11467718..11768608	0.456774	1.80732e-08	0.0939635	Distal	hot19
Glyma.15G238400	Gm02:11479054	Gm02:11467718..11768608	0.580666	2.40658e-08	0.0939635	Distal	hot19
Glyma.16G047600	Gm02:11479054	Gm02:11467718..11768608	0.490022	3.5168e-09	0.0939635	Distal	hot19
Glyma.17G140300	Gm02:11479054	Gm02:11467718..11768608	0.633109	4.23603e-08	0.0939635	Distal	hot19
Glyma.20G105500	Gm02:11479054	Gm02:11467718..11768608	0.661262	8.05871e-07	0.0939635	Distal	hot19
Glyma.18G200500	Gm02:11523630	Gm02:11467718..11768608	0.610677	3.55271e-07	0.0846704	Distal	hot19
Glyma.17G120700	Gm02:11524349	Gm02:11467718..11768608	0.566288	1.68064e-08	0.0804718	Distal	hot19
Glyma.13G275800	Gm02:11539649	Gm02:11467718..11768608	0.514392	4.96761e-07	0.10222	Distal	hot19
Glyma.16G064100	Gm02:11550375	Gm02:11467718..11768608	0.474109	7.66014e-08	0.117972	Distal	hot19
Glyma.05G050100	Gm02:11554648	Gm02:11467718..11768608	0.564821	1.0785e-07	0.096587	Distal	hot19
Glyma.02G120200	Gm02:11576010	Gm02:11413222..11674804	0.556195	1.54262e-12	0.181798	Local	hot19
Glyma.16G216500	Gm02:12241063	Gm02:12227594..12652028	-0.583921	7.72394e-07	0.0934314	Distal	none
Glyma.01G021000	Gm02:12415332	Gm02:12227594..12652028	0.529606	1.05392e-07	0.0823419	Distal	none
Glyma.13G176200	Gm02:12461046	Gm02:12227594..12652028	0.758857	1.36775e-07	0.107725	Distal	none
Glyma.07G139700	Gm02:12716264	Gm02:12676411..12801481	0.564861	1.0931e-07	0.0997404	Distal	none
Glyma.02G130880	Gm02:13525946	Gm02:13463376..13654270	0.808484	1.61903e-10	0.147644	Local	none
Glyma.02G118148	Gm02:13591341	Gm02:13463376..13654270	0.788051	5.32535e-11	0.143155	Local	none
Glyma.02G133000	Gm02:14195901	Gm02:13965410..14236475	0.470991	8.91118e-10	0.145232	Local	none
Glyma.13G177900	Gm02:14286005	Gm02:14286004..14286858	0.916002	1.0235e-08	0.122467	Distal	none
Glyma.16G214800	Gm02:14378888	Gm02:14184675..14419995	0.324811	6.89876e-07	0.0895185	Distal	none
Glyma.06G147000	Gm02:14385079	Gm02:14184675..14419995	0.338985	4.19201e-07	0.0853773	Distal	none
Glyma.13G084600	Gm02:14385831	Gm02:14184675..14419995	0.373863	9.9052e-08	0.0802928	Distal	none
Glyma.02G137100	Gm02:14669922	Gm02:14596270..14816931	-0.40134	5.98342e-08	0.114557	Local	none
Glyma.02G144000	Gm02:15265641	Gm02:15128658..15503472	-0.726794	8.20474e-08	0.108208	Local	none
Glyma.02G145100	Gm02:15386189	Gm02:15334517..15471073	0.397106	1.93873e-08	0.123961	Local	none
Glyma.02G150900	Gm02:15979256	Gm02:15939391..16228594	0.438048	1.13306e-07	0.148679	Local	none
Glyma.14G179200	Gm02:16008255	Gm02:15946730..16096977	0.385439	5.14214e-08	0.120255	Distal	none
Glyma.10G019400	Gm02:16054653	Gm02:16053633..16054661	1.01577	7.17909e-07	0.0771331	Distal	none
Glyma.02G152500	Gm02:16090292	Gm02:16021058..16149323	0.622706	4.15896e-19	0.259241	Local	none
Glyma.02G163900	Gm02:17385010	Gm02:17319602..17696253	-0.574761	2.79058e-15	0.209139	Distal	none
Glyma.15G169500	Gm02:17880180	Gm02:17880112..17890688	-0.770689	5.78977e-10	0.144658	Distal	none
Glyma.19G188000	Gm02:19070080	Gm02:18807806..19295295	0.805732	8.29221e-09	0.12427	Distal	none
Glyma.19G002300	Gm02:20169144	Gm02:19755929..20253295	-0.651723	3.43928e-07	0.107386	Distal	none
Glyma.02G168300	Gm02:27303684	Gm02:27031230..27527360	-0.645594	1.68762e-12	0.176771	Local	none
Glyma.18G212200	Gm02:27415753	Gm02:27414247..27415924	0.876186	4.55983e-09	0.0766961	Distal	none
Glyma.02G156800	Gm02:27806947	Gm02:27545073..28040360	-0.553886	1.40424e-10	0.151487	Distal	none
Glyma.02G168600	Gm02:28032745	Gm02:27545073..28040360	-0.432172	2.08728e-08	0.101448	Local	none
Glyma.02G181350	Gm02:31154175	Gm02:30932210..31369711	0.441796	5.70321e-20	0.270307	Distal	none
Glyma.17G178001	Gm02:31522342	Gm02:31521495..31525849	1.11841	8.18898e-08	0.107815	Distal	none
Glyma.10G114100	Gm02:31912203	Gm02:31781727..32137460	-0.479261	4.69683e-12	0.172716	Distal	none
Glyma.04G091400	Gm02:32589828	Gm02:32575650..32612380	-0.648348	4.02808e-07	0.0977647	Distal	none
Glyma.20G072400	Gm02:32600021	Gm02:32575650..32612380	1.04551	2.52969e-09	0.13129	Distal	none
Glyma.13G208700	Gm02:33109090	Gm02:32843681..33328143	0.808131	1.49094e-08	0.12097	Distal	none
Glyma.02G184600	Gm02:33249990	Gm02:33010414..33496572	0.717601	2.41462e-29	0.121886	Local	none
Glyma.02G189700	Gm02:34059341	Gm02:33911909..34309468	0.622861	6.05534e-19	0.106914	Distal	none
Glyma.02G186700	Gm02:34343676	Gm02:34310553..34369585	-0.397534	1.2862e-07	0.110103	Distal	none
Glyma.02G186800	Gm02:36312404	Gm02:36065046..36561166	0.909654	7.2715e-16	0.216099	Local	none
Glyma.02G192500	Gm02:36525025	Gm02:36450254..36947250	-0.413334	7.10665e-10	0.149576	Distal	none
Glyma.06G229900	Gm02:38484146	Gm02:38323437..38617261	0.425529	7.65673e-07	0.101235	Distal	none
Glyma.16G207600	Gm02:38501644	Gm02:38323437..38617261	0.554905	3.23988e-07	0.085067	Distal	none
Glyma.17G057400	Gm02:39076084	Gm02:38814819..39179042	0.465661	6.51254e-08	0.11267	Distal	none
Glyma.15G201100	Gm02:39236834	Gm02:39236793..39238215	0.931467	1.68592e-07	0.0828318	Distal	none
Glyma.15G222200	Gm02:39237021	Gm02:39236793..39238215	-0.771774	6.32072e-07	0.0989261	Distal	none
Glyma.16G158200	Gm02:39701535	Gm02:39701413..39701894	-0.784217	3.5243e-07	0.0765456	Distal	none
Glyma.16G173200	Gm02:39701894	Gm02:39701413..39701894	-0.743629	2.0072e-08	0.0810179	Distal	none
Glyma.07G020200	Gm02:40324007	Gm02:40243477..40355865	0.732896	3.69782e-07	0.101022	Distal	none
Glyma.14G121200	Gm02:40547095	Gm02:40546885..40548175	1.13383	9.91296e-08	0.106576	Distal	none
Glyma.02G203500	Gm02:40715835	Gm02:40610869..40800372	0.454599	8.47166e-07	0.0810637	Local	none
Glyma.02G203500	Gm02:40734570	Gm02:40635178..40837636	0.435878	2.62875e-07	0.0788877	Local	none
Glyma.02G205102	Gm02:40737736	Gm02:40635178..40837636	0.475314	4.27568e-08	0.119593	Local	none
Glyma.02G203800	Gm02:40752460	Gm02:40635178..40837636	-0.661598	1.0363e-08	0.0803812	Local	none
Glyma.02G205102	Gm02:40866768	Gm02:40625453..40963493	-0.885811	3.48963e-18	0.241821	Local	none
Glyma.02G206000	Gm02:40920639	Gm02:40675249..41161229	-0.502214	2.57374e-14	0.0787099	Local	none
Glyma.09G168000	Gm02:40962964	Gm02:40962781..40963031	0.711729	1.63595e-07	0.103704	Distal	none
Glyma.02G208000	Gm02:41083516	Gm02:40675249..41161229	-0.590356	4.15025e-11	0.160943	Local	none
Glyma.18G094300	Gm02:41237690	Gm02:41233212..41415115	0.526208	5.15008e-08	0.117389	Distal	none
Glyma.02G210500	Gm02:41338524	Gm02:41251327..41747662	0.483299	2.56594e-07	0.109468	Local	none
Glyma.02G211800	Gm02:41533587	Gm02:41251327..41747662	-0.434114	2.04657e-07	0.107959	Local	none
Glyma.02G211400	Gm02:41547781	Gm02:41251327..41747662	0.419991	3.676e-10	0.149756	Local	none
Glyma.04G181200	Gm02:41560169	Gm02:41494039..41799524	-0.714789	1.78547e-07	0.0838562	Distal	none
Glyma.04G200400	Gm02:41570086	Gm02:41494039..41799524	-0.789288	7.67275e-07	0.0983682	Distal	none
Glyma.18G271000	Gm02:41863256	Gm02:41618491..41945301	0.406636	5.70225e-07	0.102079	Distal	none
Glyma.13G013700	Gm02:42269203	Gm02:41985713..42457314	0.431793	4.72138e-07	0.0978293	Distal	none
Glyma.01G190600	Gm02:42580783	Gm02:42414010..42817263	0.429043	3.68038e-08	0.0840407	Distal	none
Glyma.04G033600	Gm02:42598660	Gm02:42465805..42701238	-0.5401	7.11404e-07	0.0969463	Distal	none
Glyma.07G062300	Gm02:42708142	Gm02:42414010..42817263	0.352342	6.10443e-07	0.0995643	Distal	none
Glyma.09G082900	Gm02:42874297	Gm02:42828980..43277274	0.416628	7.17169e-07	0.101704	Distal	none
Glyma.18G015500	Gm02:42965165	Gm02:42633357..43000502	0.708533	3.07706e-07	0.106421	Distal	none
Glyma.02G225000	Gm02:43093622	Gm02:42828980..43277274	0.633106	1.11597e-15	0.1423	Local	none
Glyma.02G226700	Gm02:43161169	Gm02:43128324..43295193	0.398725	2.32047e-09	0.135329	Local	none
Glyma.02G226600	Gm02:43188392	Gm02:43015156..43446822	-0.523507	6.21173e-13	0.36428	Local	none
Glyma.02G226700	Gm02:43201484	Gm02:43015156..43446822	0.721906	4.34003e-31	0.37096	Local	none
Glyma.02G227600	Gm02:43274799	Gm02:43015156..43446822	-0.517927	8.26248e-14	0.266233	Local	none
Glyma.18G092700	Gm02:43440167	Gm02:43438885..43440536	-0.695601	4.0259e-07	0.0988973	Distal	none
Glyma.02G225000	Gm02:43530993	Gm02:43376145..43687524	0.555797	5.59286e-09	0.0849513	Local	none
Glyma.02G226700	Gm02:43531237	Gm02:43376145..43687524	-0.455343	2.58872e-07	0.103434	Local	none
Glyma.05G036800	Gm02:43560232	Gm02:43364764..43563689	0.53273	6.26099e-08	0.113809	Distal	none
Glyma.01G208200	Gm02:43562475	Gm02:43364764..43563689	0.584966	1.06192e-07	0.10816	Distal	none
Glyma.19G103200	Gm02:43831806	Gm02:43680455..43845575	0.599133	4.51333e-07	0.0977549	Distal	none
Glyma.18G039800	Gm02:43954455	Gm02:43719451..44183957	-0.356936	1.84832e-07	0.110877	Distal	none
Glyma.02G233700	Gm02:43962247	Gm02:43719451..44183957	-0.362191	8.26149e-08	0.106517	Local	none
Glyma.02G233300	Gm02:43963375	Gm02:43719451..44183957	0.426857	1.05986e-11	0.0810776	Local	none
Glyma.02G234100	Gm02:43982320	Gm02:43719451..44183957	0.463851	1.7923e-11	0.170392	Local	none
Glyma.02G235100	Gm02:44116497	Gm02:43719451..44183957	-0.607813	3.98215e-17	0.242595	Local	none
Glyma.02G181350	Gm02:44127457	Gm02:43885114..44138601	0.593789	3.07122e-13	0.194618	Distal	none
Glyma.02G222000	Gm02:44299592	Gm02:44180258..44441079	0.64484	8.24427e-07	0.0834389	Distal	none
Glyma.06G103300	Gm02:44536092	Gm02:44286268..44786088	0.373633	1.22316e-09	0.146596	Distal	none
Glyma.02G241400	Gm02:44761720	Gm02:44286268..44786088	0.53119	3.58728e-13	0.192307	Local	none
Glyma.05G197500	Gm02:45025928	Gm02:44786324..45209303	0.355171	6.44403e-07	0.0983999	Distal	none
Glyma.02G241400	Gm02:45336190	Gm02:45209570..45508456	0.383479	5.32331e-07	0.081858	Local	none
Glyma.06G103300	Gm02:45605597	Gm02:45598996..45848605	0.309773	4.99027e-08	0.111849	Distal	none
Glyma.05G197500	Gm02:45605932	Gm02:45598996..45848605	0.347334	3.57002e-07	0.0816253	Distal	none
Glyma.15G203700	Gm02:45694054	Gm02:45598996..45848605	-0.465145	1.09215e-07	0.111828	Distal	none
Glyma.18G231600	Gm02:45775757	Gm02:45775536..45776308	-1.00897	7.43078e-15	0.204685	Distal	none
Glyma.02G181350	Gm02:45807167	Gm02:45805766..46044628	0.325064	7.08662e-09	0.0876138	Distal	none
Glyma.02G262500	Gm02:45848605	Gm02:45598996..45848605	0.564321	5.16627e-09	0.0982755	Local	none
Glyma.02G253500	Gm02:45903856	Gm02:45887573..46127943	-0.466242	6.22026e-10	0.0789822	Local	none
Glyma.02G259600	Gm02:46111386	Gm02:45872411..46210729	0.339574	4.0168e-07	0.102464	Local	none
Glyma.02G262500	Gm02:46193849	Gm02:45872411..46210729	0.519683	3.91471e-09	0.0963016	Local	none
Glyma.06G103300	Gm02:46199408	Gm02:45872411..46210729	0.336509	1.57249e-08	0.12635	Distal	none
Glyma.02G261100	Gm02:46281214	Gm02:46025398..46423696	0.393319	6.96963e-07	0.077341	Local	none
Glyma.02G262500	Gm02:46382458	Gm02:46287239..46625437	-0.495198	1.43893e-12	0.178316	Local	none
Glyma.02G277150	Gm02:46472742	Gm02:46287239..46625437	-0.426838	3.0306e-07	0.101577	Distal	none
Glyma.14G052800	Gm02:46519057	Gm02:46499074..46548931	1.04013	2.55478e-10	0.146485	Distal	none
Glyma.14G052800	Gm02:46539987	Gm02:46498947..46548833	-0.76323	3.77797e-08	0.113223	Distal	none
Glyma.14G219500	Gm02:46593806	Gm02:46585869..46616455	0.588479	3.48898e-07	0.0963071	Distal	none
Glyma.02G259600	Gm02:46594341	Gm02:46287239..46625437	-0.447712	4.98752e-10	0.09416	Local	none
Glyma.02G260100	Gm02:46608255	Gm02:46585869..46616455	-0.780571	2.1389e-08	0.0895946	Local	none
Glyma.19G234000	Gm02:46610965	Gm02:46585869..46616455	0.716054	4.10083e-07	0.0918273	Distal	none
Glyma.11G225700	Gm02:46613113	Gm02:46585869..46616455	0.676014	1.15134e-07	0.108877	Distal	none
Glyma.02G262500	Gm02:46674145	Gm02:46424163..46908098	0.737581	5.66509e-20	0.267744	Local	none
Glyma.18G237200	Gm02:46691814	Gm02:46607276..46775863	0.609382	3.44053e-07	0.0999483	Distal	none
Glyma.19G032800	Gm02:46717728	Gm02:46607276..46775863	0.478798	2.5963e-07	0.105471	Distal	none
Glyma.02G264600	Gm02:46880148	Gm02:46424163..46908098	0.396813	4.93514e-07	0.101444	Local	none
Glyma.06G103300	Gm02:46981777	Gm02:46849021..47158855	0.284892	5.95898e-07	0.0989396	Distal	none
Glyma.02G270400	Gm02:47267174	Gm02:47087961..47489132	-0.928415	1.41062e-10	0.14955	Local	none
Glyma.17G255300	Gm02:47348171	Gm02:47331703..47454737	-0.37159	8.14042e-07	0.0995576	Distal	none
Glyma.02G262500	Gm02:47469662	Gm02:47462307..47812792	-0.358331	6.52327e-08	0.12782	Local	none
Glyma.02G291500	Gm02:47590182	Gm02:47462307..47812792	0.378665	2.47627e-07	0.10794	Distal	none
Glyma.02G274900	Gm02:47732988	Gm02:47531157..47822866	0.7985	4.51291e-10	0.082854	Local	none
Glyma.02G277150	Gm02:47822941	Gm02:47645835..48101037	0.607383	1.5155e-16	0.238996	Local	none
Glyma.02G282202	Gm02:48217804	Gm02:48185828..48669269	-0.435375	4.2629e-08	0.115031	Local	none
Glyma.01G135200	Gm02:48345854	Gm02:48185828..48669269	0.458385	7.38915e-07	0.103391	Distal	none
Glyma.08G021900	Gm02:48369157	Gm02:48185828..48669269	0.454262	3.12374e-07	0.0828927	Distal	none
Glyma.16G054400	Gm02:48369157	Gm02:48185828..48669269	0.401566	7.60579e-07	0.0828927	Distal	none
Glyma.02G293700	Gm02:48778062	Gm02:48699237..48826468	0.463383	1.4118e-08	0.128596	Local	none
Glyma.02G291500	Gm02:48810307	Gm02:48699237..48826468	0.514151	5.86218e-13	0.0971654	Local	none
Glyma.02G291500	Gm02:48832018	Gm02:48832017..49266213	0.538684	1.57257e-14	0.168198	Local	none
Glyma.02G291200	Gm02:48942035	Gm02:48832017..49266213	0.370493	4.15977e-08	0.127414	Local	none
Glyma.02G293500	Gm02:49020754	Gm02:48832017..49266213	-0.45405	4.00016e-11	0.0813577	Local	none
Glyma.02G293700	Gm02:49052611	Gm02:48832017..49266213	-0.788926	1.05291e-29	0.0857834	Local	none
Glyma.02G306400	Gm02:49334963	Gm02:49316916..49768555	0.426854	4.81764e-08	0.106783	Local	none
Glyma.15G231700	Gm02:49553140	Gm02:49551884..49554045	0.996328	5.84537e-07	0.0949282	Distal	none
Glyma.02G307300	Gm02:49934811	Gm02:49605750..50061250	0.386721	4.04826e-08	0.145613	Local	none
Glyma.02G308100	Gm02:50020585	Gm02:49605750..50061250	0.488439	6.32413e-12	0.177392	Local	none
Glyma.15G222200	Gm02:50044941	Gm02:50044664..50044979	-0.850755	5.34557e-08	0.111403	Distal	none
Glyma.07G269400	Gm02:50146911	Gm02:49944524..50238415	0.580486	5.51402e-07	0.0936527	Distal	none
Glyma.19G237600	Gm02:50146922	Gm02:49944524..50238415	0.577627	5.10708e-07	0.0992154	Distal	none
Glyma.02G310800	Gm02:50227769	Gm02:50095435..50356919	0.521985	2.11787e-11	0.148895	Local	none
Glyma.03G000167	Gm03:60497	Gm03:525..386242	-0.650709	2.42834e-12	0.17103	Local	none
Glyma.03G002400	Gm03:233214	Gm03:162168..460197	-0.338485	7.68627e-07	0.150084	Local	none
Glyma.03G004100	Gm03:281752	Gm03:162168..460197	-0.446944	1.12659e-10	0.152568	Local	none
Glyma.11G097300	Gm03:583071	Gm03:571417..658789	0.742404	2.7407e-07	0.102251	Distal	none
Glyma.03G006900	Gm03:622714	Gm03:425270..691364	0.578443	8.35124e-14	0.195705	Local	none
Glyma.03G008800	Gm03:865075	Gm03:784852..934623	0.762349	2.19691e-10	0.154173	Local	none
Glyma.15G247500	Gm03:1087435	Gm03:846265..1190635	0.361044	2.81953e-08	0.120976	Distal	none
Glyma.03G013400	Gm03:1361599	Gm03:1204769..1684066	0.695196	4.45054e-18	0.242989	Local	none
Glyma.03G013600	Gm03:1372974	Gm03:1349478..1778847	-0.654232	2.72525e-09	0.131309	Local	none
Glyma.03G008800	Gm03:1496402	Gm03:1349478..1778847	0.594102	7.97518e-07	0.0946664	Local	none
Glyma.03G015500	Gm03:1535131	Gm03:1349478..1778847	0.670149	5.94331e-15	0.213815	Local	none
Glyma.06G324200	Gm03:1788658	Gm03:1779342..1789081	0.654074	1.08263e-07	0.0761961	Distal	none
Glyma.03G018600	Gm03:1838748	Gm03:1708769..2153942	-0.398238	3.3205e-09	0.100277	Local	none
Glyma.08G221500	Gm03:1861571	Gm03:1702567..1961081	0.602526	8.55569e-08	0.107937	Distal	none
Glyma.03G020800	Gm03:2146036	Gm03:1708769..2153942	0.57378	2.9637e-14	0.201418	Local	none
Glyma.14G005100	Gm03:2159353	Gm03:2020762..2410518	0.414852	7.82203e-07	0.0974486	Distal	none
Glyma.03G022551	Gm03:2321810	Gm03:2200160..2561500	-0.362051	1.57344e-07	0.105152	Local	none
Glyma.03G022900	Gm03:2348807	Gm03:2200160..2561500	-0.531466	4.53717e-15	0.135727	Local	none
Glyma.13G069800	Gm03:2377637	Gm03:2285990..2712541	0.532368	6.57245e-07	0.0998504	Distal	none
Glyma.02G111200	Gm03:2391557	Gm03:2200160..2561500	0.391984	2.69979e-07	0.0807041	Distal	none
Glyma.05G049600	Gm03:2468910	Gm03:2020710..2484520	-0.38607	5.77918e-07	0.103677	Distal	none
Glyma.03G030700	Gm03:3357404	Gm03:3108787..3600744	0.421427	9.15944e-14	0.199396	Local	none
Glyma.03G031800	Gm03:3565191	Gm03:3315448..3814809	-0.391885	1.77804e-08	0.127544	Local	none
Glyma.13G361700	Gm03:3637717	Gm03:3315448..3814809	0.418166	6.69992e-08	0.117943	Distal	none
Glyma.03G054100	Gm03:3653872	Gm03:3315448..3814809	-0.340074	2.31422e-08	0.126766	Distal	none
Glyma.15G224200	Gm03:3722520	Gm03:3557620..3856719	0.636252	7.91528e-07	0.0793789	Distal	none
Glyma.15G114100	Gm03:3830647	Gm03:3600672..4039580	0.390621	2.02796e-07	0.105491	Distal	none
Glyma.18G204500	Gm03:3948232	Gm03:3948143..3948396	-1.00323	2.46105e-08	0.116845	Distal	none
Glyma.09G170900	Gm03:4026115	Gm03:3612034..4040859	0.37848	3.46279e-08	0.119598	Distal	none
Glyma.03G020800	Gm03:4448956	Gm03:4448955..4702489	0.55052	6.68343e-09	0.133102	Distal	none
Glyma.09G170900	Gm03:5309974	Gm03:5309973..5504849	0.323498	1.71586e-08	0.118278	Distal	none
Glyma.11G180100	Gm03:5340845	Gm03:5309144..5496938	0.710526	4.94768e-07	0.102247	Distal	none
Glyma.19G136700	Gm03:5343997	Gm03:5133620..5495607	0.394346	5.22428e-07	0.0875937	Distal	none
Glyma.11G103100	Gm03:5347489	Gm03:5133620..5495607	0.364184	2.83128e-07	0.10922	Distal	none
Glyma.12G158300	Gm03:5842045	Gm03:5709026..5960061	0.31215	1.20087e-07	0.106938	Distal	none
Glyma.10G175400	Gm03:5844513	Gm03:5709026..5960061	0.487264	1.10731e-07	0.115395	Distal	none
Glyma.03G067100	Gm03:5957486	Gm03:5709026..5960061	-0.42295	2.83031e-10	0.118484	Distal	none
Glyma.03G064400	Gm03:5959084	Gm03:5708059..5959909	-0.710581	1.04048e-07	0.111276	Distal	none
Glyma.17G101602	Gm03:5959781	Gm03:5840504..5959999	0.394333	1.06268e-07	0.107334	Distal	none
Glyma.10G111700	Gm03:6478016	Gm03:6350629..6723367	0.378133	9.84221e-08	0.112092	Distal	none
Glyma.03G050000	Gm03:6508875	Gm03:6279925..6619901	0.427715	8.27518e-07	0.0929714	Local	none
Glyma.03G050400	Gm03:6590168	Gm03:6350629..6723367	0.531356	1.3282e-14	0.116957	Local	none
Glyma.15G232000	Gm03:6621100	Gm03:6620867..6621119	-0.955643	5.78774e-07	0.0979741	Distal	none
Glyma.05G016700	Gm03:6695267	Gm03:6645833..6893618	0.487781	3.9423e-07	0.0982813	Distal	none
Glyma.03G052200	Gm03:6869774	Gm03:6625623..7103110	0.480267	4.43843e-10	0.154301	Local	none
Glyma.03G073300	Gm03:6870363	Gm03:6625623..7103110	0.569284	1.10057e-13	0.193488	Distal	none
Glyma.03G068900	Gm03:6929055	Gm03:6625623..7103110	0.404716	5.24403e-09	0.0837712	Distal	none
Glyma.03G052800	Gm03:6940636	Gm03:6609648..7096773	-0.551288	3.47672e-08	0.113758	Local	none
Glyma.06G182700	Gm03:7012463	Gm03:6609648..7096773	0.404538	5.96902e-07	0.0966268	Distal	none
Glyma.03G054100	Gm03:7075349	Gm03:6951152..7091504	0.87004	1.34806e-17	0.241529	Local	none
Glyma.03G066600	Gm03:7075701	Gm03:6625623..7103110	-0.410105	4.95966e-09	0.114262	Distal	none
Glyma.03G066800	Gm03:7075701	Gm03:6625623..7103110	-0.391332	7.70877e-07	0.114262	Distal	none
Glyma.03G054100	Gm03:7103365	Gm03:6870571..7103388	0.691645	1.20557e-11	0.166554	Local	none
Glyma.05G218700	Gm03:7495957	Gm03:7482219..7844798	0.759146	1.45396e-07	0.10605	Distal	none
Glyma.03G054100	Gm03:7595006	Gm03:7482219..7844798	0.591476	9.53197e-17	0.230164	Local	none
Glyma.03G052200	Gm03:7642974	Gm03:7479533..7847498	0.482547	5.92235e-09	0.0835735	Local	none
Glyma.03G050400	Gm03:7796786	Gm03:7479533..7847498	0.45411	5.70149e-11	0.156282	Distal	none
Glyma.14G086300	Gm03:7799525	Gm03:7585000..7892514	0.717153	5.94326e-08	0.0997777	Distal	none
Glyma.19G131800	Gm03:7815924	Gm03:7807398..7817847	0.89127	7.60074e-07	0.101287	Distal	none
Glyma.09G249300	Gm03:7816204	Gm03:7807398..7817847	0.874564	3.95492e-08	0.115084	Distal	none
Glyma.10G288900	Gm03:7822932	Gm03:7585000..7892514	0.69333	7.60148e-07	0.0949919	Distal	none
Glyma.12G221300	Gm03:7857865	Gm03:7585000..7892514	0.478836	1.75498e-07	0.102854	Distal	none
Glyma.11G103100	Gm03:8383870	Gm03:8226353..8717711	0.577331	7.94279e-07	0.098126	Distal	none
Glyma.13G232400	Gm03:9494502	Gm03:9300565..9654455	0.594822	2.30451e-07	0.107139	Distal	none
Glyma.03G069100	Gm03:10018173	Gm03:9653174..10031866	0.381756	4.81701e-14	0.0857344	Distal	none
Glyma.15G234000	Gm03:11948357	Gm03:11947257..11948618	1.15498	5.36657e-10	0.146794	Distal	none
Glyma.03G070300	Gm03:13596824	Gm03:13596823..13625175	-0.691055	6.44788e-22	0.129074	Distal	none
Glyma.19G262700	Gm03:14117522	Gm03:14117487..14117579	1.05954	3.56701e-07	0.0989464	Distal	none
Glyma.03G067100	Gm03:14424034	Gm03:14185295..14669340	-0.700228	2.04084e-30	0.13143	Local	none
Glyma.03G068900	Gm03:14424034	Gm03:14185295..14669340	-0.688577	1.74053e-28	0.13143	Local	none
Glyma.12G158300	Gm03:14707053	Gm03:14675622..15060717	0.216605	3.36093e-07	0.100105	Distal	none
Glyma.03G066800	Gm03:15098495	Gm03:15061146..15328791	-0.550475	3.61625e-13	0.118492	Local	none
Glyma.03G066600	Gm03:15385087	Gm03:15334523..15647809	-0.64676	9.48375e-21	0.0920687	Local	none
Glyma.10G145100	Gm03:17161339	Gm03:17161277..17161387	1.08184	6.77607e-12	0.166346	Distal	none
Glyma.03G073300	Gm03:17489868	Gm03:17270140..17746533	0.717182	1.0829e-26	0.328295	Local	none
Glyma.03G073710	Gm03:17559426	Gm03:17082243..17563240	0.590457	2.76071e-10	0.10714	Local	none
Glyma.13G217900	Gm03:18079003	Gm03:18053887..18079039	0.861438	2.43152e-07	0.0824725	Distal	none
Glyma.01G147800	Gm03:18079039	Gm03:18053887..18079039	0.921178	7.99214e-07	0.0836687	Distal	none
Glyma.03G064400	Gm03:18750740	Gm03:18570580..19068923	-0.773886	2.64976e-10	0.144148	Distal	none
Glyma.03G044200	Gm03:19531099	Gm03:19070843..19536264	-0.602788	4.48024e-07	0.113164	Distal	none
Glyma.20G153200	Gm03:20386055	Gm03:20365701..20855870	-0.369227	6.29641e-07	0.100965	Distal	none
Glyma.03G078700	Gm03:23272702	Gm03:22962715..23272702	0.371383	3.88295e-07	0.0991397	Distal	none
Glyma.07G073800	Gm03:23660089	Gm03:23660088..23660170	-0.920207	3.73639e-08	0.114428	Distal	none
Glyma.07G075400	Gm03:23660170	Gm03:23660088..23660170	0.79519	2.16531e-08	0.116793	Distal	none
Glyma.18G277700	Gm03:24151780	Gm03:23968698..24336488	0.723595	4.3859e-07	0.0898974	Distal	none
Glyma.02G279400	Gm03:24884599	Gm03:24536235..25009731	0.765837	8.49263e-09	0.0793312	Distal	none
Glyma.07G142500	Gm03:26534534	Gm03:26435869..26830206	0.599154	3.52622e-08	0.0914602	Distal	none
Glyma.13G161900	Gm03:26806916	Gm03:26581332..27023892	0.354911	8.35672e-07	0.0985642	Distal	none
Glyma.17G201700	Gm03:27460989	Gm03:27458734..27460990	0.72983	3.33322e-08	0.120804	Distal	none
Glyma.04G004900	Gm03:27665516	Gm03:27440318..27703522	-0.530045	4.6273e-07	0.0991098	Distal	none
Glyma.17G095200	Gm03:29157989	Gm03:29054891..29471084	-0.565891	9.60902e-08	0.113148	Distal	none
Glyma.14G182900	Gm03:29653823	Gm03:29551318..29891373	0.374021	5.64133e-08	0.119131	Distal	none
Glyma.06G306800	Gm03:29731774	Gm03:29438339..29933493	-0.53062	7.99487e-07	0.0953916	Distal	none
Glyma.03G121100	Gm03:29872999	Gm03:29438339..29933493	-0.543145	7.27504e-08	0.111077	Distal	none
Glyma.01G245100	Gm03:29908052	Gm03:29438339..29933493	-0.493625	4.62594e-07	0.106668	Distal	none
Glyma.03G097900	Gm03:29908118	Gm03:29438339..29933493	-0.482302	6.22329e-07	0.078925	Local	none
Glyma.03G109200	Gm03:29992244	Gm03:29893180..30391494	0.387846	4.26664e-07	0.10005	Distal	none
Glyma.17G179000	Gm03:31234093	Gm03:31234092..31236265	0.536885	1.02028e-07	0.0918117	Distal	none
Glyma.17G179000	Gm03:31235850	Gm03:31235828..31235881	0.525437	2.28888e-07	0.102274	Distal	none
Glyma.04G132300	Gm03:31484282	Gm03:31471559..31496036	-1.00987	4.719e-12	0.0856677	Distal	none
Glyma.03G109200	Gm03:32310005	Gm03:32094394..32558970	-0.470879	1.81006e-10	0.148043	Local	none
Glyma.06G306800	Gm03:32372146	Gm03:32094394..32558970	-0.769777	2.83544e-07	0.0871012	Distal	none
Glyma.03G109200	Gm03:32670367	Gm03:32664196..32924400	-0.638006	4.71314e-07	0.0967221	Local	none
Glyma.03G113200	Gm03:32865313	Gm03:32664196..32924400	0.629592	1.77679e-08	0.0864682	Local	none
Glyma.04G168200	Gm03:33096896	Gm03:33096440..33097698	0.80877	4.17403e-13	0.0790434	Distal	none
Glyma.03G164700	Gm03:33096970	Gm03:33096440..33097698	0.958244	1.84721e-11	0.18324	Distal	none
Glyma.03G113200	Gm03:33201782	Gm03:32960459..33326115	0.627797	1.68333e-08	0.120188	Local	none
Glyma.09G186600	Gm03:33203919	Gm03:32960459..33326115	0.645156	2.60982e-07	0.107573	Distal	none
Glyma.03G109200	Gm03:33228273	Gm03:32960459..33326115	-0.691431	3.54625e-08	0.114058	Local	none
Glyma.03G121100	Gm03:33976002	Gm03:33855204..34142025	-0.510652	1.81012e-09	0.136397	Local	none
Glyma.03G120300	Gm03:34013870	Gm03:33862522..34093218	-0.816134	6.63652e-09	0.124754	Local	none
Glyma.16G173200	Gm03:34024185	Gm03:34024133..34027049	-0.901874	4.00778e-08	0.120032	Distal	none
Glyma.03G120300	Gm03:34351193	Gm03:34113788..34448431	-0.960635	4.31209e-12	0.178368	Local	none
Glyma.03G121100	Gm03:34693207	Gm03:34533268..34840295	-0.791085	1.5112e-14	0.199549	Local	none
Glyma.03G122300	Gm03:34727780	Gm03:34658755..34974916	-0.570709	8.69439e-17	0.10898	Local	none
Glyma.03G122400	Gm03:34737610	Gm03:34658755..34974916	0.379005	1.39163e-08	0.123748	Local	none
Glyma.13G324000	Gm03:34870341	Gm03:34870270..34870345	-0.792519	8.19374e-07	0.093037	Distal	none
Glyma.03G129200	Gm03:35571254	Gm03:35323186..35800524	0.476901	1.54356e-13	0.190932	Local	none
Glyma.03G131700	Gm03:35828459	Gm03:35715733..36076752	0.56322	3.656e-09	0.128031	Local	none
Glyma.10G132300	Gm03:36041319	Gm03:35792759..36047250	0.375117	4.6629e-08	0.115772	Distal	none
Glyma.03G134700	Gm03:36149489	Gm03:35901167..36397962	-0.463255	2.7919e-09	0.134146	Local	none
Glyma.10G249100	Gm03:36404484	Gm03:36295246..36592406	0.570365	3.41676e-07	0.104412	Distal	none
Glyma.02G181350	Gm03:36449952	Gm03:36295246..36592406	0.566202	2.5161e-11	0.0833555	Distal	none
Glyma.03G137900	Gm03:36546844	Gm03:36399955..36598020	0.364206	4.88783e-08	0.0854819	Local	none
Glyma.01G225800	Gm03:36579271	Gm03:36295246..36592406	0.796371	6.85667e-07	0.0774637	Distal	none
Glyma.16G071500	Gm03:36579271	Gm03:36295246..36592406	0.759945	4.42265e-07	0.0774637	Distal	none
Glyma.03G139900	Gm03:36579711	Gm03:36399955..36598020	0.427526	1.58678e-07	0.112404	Local	none
Glyma.03G139900	Gm03:36637010	Gm03:36564357..36648092	0.478398	3.81994e-10	0.148946	Local	none
Glyma.12G141400	Gm03:36774060	Gm03:36773977..36777486	0.646772	1.82753e-08	0.117876	Distal	none
Glyma.03G139900	Gm03:36905202	Gm03:36673836..37039681	0.687052	3.24524e-18	0.243726	Local	none
Glyma.08G342300	Gm03:37055697	Gm03:37055659..37056003	-0.786752	3.978e-07	0.10253	Distal	none
Glyma.03G139900	Gm03:37279058	Gm03:37040179..37530403	0.494477	8.17262e-11	0.152837	Local	none
Glyma.02G181350	Gm03:37305018	Gm03:37098709..37404518	0.604666	1.46578e-12	0.186851	Distal	none
Glyma.04G180400	Gm03:37720595	Gm03:37719914..37720861	0.76751	4.94029e-11	0.101493	Distal	none
Glyma.04G181200	Gm03:37720595	Gm03:37719914..37720861	-0.733176	3.25373e-07	0.101493	Distal	none
Glyma.04G179100	Gm03:37720614	Gm03:37719914..37720861	-0.868116	1.88494e-09	0.0869322	Distal	none
Glyma.03G137900	Gm03:37885544	Gm03:37881160..37885852	-0.320921	8.49138e-07	0.108714	Distal	none
Glyma.03G139900	Gm03:37901223	Gm03:37887598..38150644	0.460337	2.90507e-09	0.140847	Distal	none
Glyma.03G263600	Gm03:37949100	Gm03:37924676..38059075	-0.711655	4.76179e-07	0.098916	Distal	none
Glyma.11G007900	Gm03:38059075	Gm03:37924676..38059075	0.586009	5.5936e-07	0.0963184	Distal	none
Glyma.13G053100	Gm03:38394638	Gm03:38394610..38394745	-0.724489	4.16178e-07	0.0780326	Distal	none
Glyma.02G067300	Gm03:38720452	Gm03:38633820..38914410	0.360941	1.59536e-07	0.117317	Distal	none
Glyma.03G161600	Gm03:38849061	Gm03:38633820..38914410	0.621907	6.76109e-17	0.0855225	Local	none
Glyma.18G294200	Gm03:38867968	Gm03:38578696..38933031	0.501037	1.72773e-07	0.108261	Distal	none
Glyma.14G005800	Gm03:39060790	Gm03:38811607..39304680	0.348157	3.25854e-08	0.120479	Distal	none
Glyma.03G164100	Gm03:39095718	Gm03:38811607..39304680	-0.565667	3.38008e-15	0.0833924	Local	none
Glyma.03G164700	Gm03:39141277	Gm03:39141245..39141777	1.03023	2.98803e-13	0.219067	Local	none
Glyma.04G168200	Gm03:39141549	Gm03:39141245..39141777	0.934458	1.61682e-16	0.225223	Distal	none
Glyma.03G167200	Gm03:39336096	Gm03:39305308..39561351	0.40583	2.70524e-08	0.0832058	Local	none
Glyma.03G167900	Gm03:39418670	Gm03:39305308..39561351	0.526417	4.20466e-11	0.0977924	Local	none
Glyma.03G171400	Gm03:39760592	Gm03:39527611..39985186	0.492673	1.0404e-11	0.171776	Local	none
Glyma.20G213700	Gm03:39775782	Gm03:39775781..39890281	0.514586	2.1452e-07	0.104296	Distal	none
Glyma.03G169400	Gm03:39780153	Gm03:39527611..39985186	-0.374689	2.34691e-07	0.120164	Local	none
Glyma.03G175200	Gm03:39969370	Gm03:39877748..40134212	-0.429843	5.09677e-07	0.108343	Local	none
Glyma.03G173900	Gm03:40028954	Gm03:39779649..40249067	-0.352527	1.21694e-07	0.0954629	Local	none
Glyma.03G169900	Gm03:40125845	Gm03:40108427..40594729	0.560047	1.85278e-10	0.0790473	Local	none
Glyma.03G175900	Gm03:40182452	Gm03:39846776..40257005	0.367687	2.8209e-08	0.11729	Local	none
Glyma.03G179100	Gm03:40203165	Gm03:40108427..40594729	0.49716	1.04951e-08	0.135852	Local	none
Glyma.20G098700	Gm03:40220762	Gm03:40180925..40440480	-0.39746	7.01673e-07	0.0966594	Distal	none
Glyma.01G140102	Gm03:40294116	Gm03:40061319..40418327	0.56554	3.56601e-11	0.168715	Distal	none
Glyma.16G028700	Gm03:40296068	Gm03:40105166..40474414	0.767372	3.01745e-08	0.114669	Distal	none
Glyma.03G180900	Gm03:40439375	Gm03:40108427..40594729	0.750419	3.64916e-16	0.126249	Local	none
Glyma.16G056300	Gm03:40562720	Gm03:40465140..40755195	0.700979	3.94414e-08	0.115101	Distal	none
Glyma.03G181800	Gm03:40567719	Gm03:40465140..40755195	-0.559375	3.45628e-13	0.18447	Local	none
Glyma.03G188900	Gm03:40598817	Gm03:40465140..40755195	0.666741	8.83883e-11	0.0866292	Local	none
Glyma.03G184000	Gm03:40717544	Gm03:40465140..40755195	-0.525583	1.40335e-08	0.0795789	Local	none
Glyma.02G251400	Gm03:40746480	Gm03:40465140..40755195	0.49211	7.79685e-07	0.086831	Distal	none
Glyma.08G146400	Gm03:41088718	Gm03:41088668..41088724	-1.11476	1.53039e-08	0.123126	Distal	none
Glyma.06G103300	Gm03:41110817	Gm03:41027141..41393406	0.364981	5.00214e-07	0.103426	Distal	none
Glyma.03G189100	Gm03:41178186	Gm03:41027141..41393406	-0.544826	8.19018e-08	0.124652	Local	none
Glyma.03G189200	Gm03:41206866	Gm03:41033906..41391002	0.613187	6.8632e-17	0.226549	Local	none
Glyma.03G189800	Gm03:41232730	Gm03:41027141..41393406	-0.341735	4.25653e-07	0.102716	Local	none
Glyma.03G190800	Gm03:41234137	Gm03:41027141..41393406	0.361574	1.19197e-07	0.0788546	Local	none
Glyma.03G189700	Gm03:41275764	Gm03:41027141..41393406	-0.616818	3.31747e-10	0.142789	Local	none
Glyma.04G142300	Gm03:41353205	Gm03:41353202..41353470	-1.53416	3.05882e-09	0.129619	Distal	none
Glyma.09G215500	Gm03:42135238	Gm03:42074421..42510644	0.456326	7.28942e-07	0.0963986	Distal	none
Glyma.03G203700	Gm03:42375390	Gm03:42074421..42510644	0.567417	3.79772e-07	0.100841	Local	none
Glyma.03G207800	Gm03:42735043	Gm03:42516524..42795657	-0.678776	6.9295e-30	0.358257	Local	none
Glyma.19G201200	Gm03:42766323	Gm03:42765988..42766429	0.814415	1.49575e-09	0.134072	Distal	none
Glyma.19G197200	Gm03:42766388	Gm03:42765988..42766429	-0.621758	7.12025e-07	0.12012	Distal	none
Glyma.03G212600	Gm03:42880773	Gm03:42780506..43215716	-0.642362	8.34923e-08	0.110167	Local	none
Glyma.01G140102	Gm03:42988837	Gm03:42780506..43215716	0.9021	1.18213e-25	0.0783543	Distal	none
Glyma.04G162800	Gm03:43207313	Gm03:43206228..43207530	-1.20618	3.3808e-11	0.0785985	Distal	none
Glyma.03G216300	Gm03:43215716	Gm03:42780506..43215716	0.535757	3.62416e-10	0.153955	Local	none
Glyma.03G229200	Gm03:43423079	Gm03:43354784..43747364	-0.459504	1.29562e-07	0.111996	Local	none
Glyma.06G017500	Gm03:43439896	Gm03:43354784..43747364	-0.452109	5.67541e-07	0.102531	Distal	none
Glyma.03G221200	Gm03:43602887	Gm03:43354784..43747364	0.503715	4.05823e-13	0.0965086	Local	none
Glyma.03G229700	Gm03:43637459	Gm03:43354784..43747364	-0.342092	2.8629e-07	0.101959	Local	none
Glyma.03G226400	Gm03:44022687	Gm03:43863508..44099126	0.557849	2.71199e-16	0.221128	Local	none
Glyma.03G224800	Gm03:44274967	Gm03:44091051..44589970	0.34102	6.97442e-07	0.0860912	Local	none
Glyma.03G229900	Gm03:44334764	Gm03:44091051..44589970	0.386032	1.48274e-07	0.0845927	Local	none
Glyma.03G229700	Gm03:44360314	Gm03:44091051..44589970	0.692309	1.7285e-22	0.0834231	Local	none
Glyma.03G232000	Gm03:44360314	Gm03:44091051..44589970	0.409189	8.32607e-09	0.0834231	Local	none
Glyma.03G231700	Gm03:44502019	Gm03:44091051..44589970	-0.412567	1.34499e-08	0.120724	Local	none
Glyma.03G229200	Gm03:44878964	Gm03:44694693..45178210	-0.725763	2.63685e-15	0.0843927	Local	hot9
Glyma.03G238100	Gm03:44943847	Gm03:44694693..45178210	-0.756247	2.17382e-20	0.268736	Local	hot9
Glyma.03G240000	Gm03:45070571	Gm03:44694693..45178210	-0.402924	5.37569e-08	0.113941	Local	hot9
Glyma.08G291000	Gm03:45078236	Gm03:45032676..45399899	0.559336	6.09905e-07	0.0976172	Distal	hot9
Glyma.03G240700	Gm03:45133911	Gm03:44694693..45178210	-0.449997	5.80018e-10	0.0836404	Local	hot9
Glyma.19G098500	Gm03:45329937	Gm03:45032676..45399899	0.748227	6.05066e-09	0.127704	Distal	hot9
Glyma.18G091000	Gm03:45400313	Gm03:45139310..45470272	0.381082	8.14664e-07	0.0898785	Distal	hot9
Glyma.03G246300	Gm03:45483061	Gm03:45404341..45722983	0.403418	8.61922e-08	0.0971124	Local	hot9
Glyma.03G242400	Gm03:45535397	Gm03:45352966..45598418	0.509951	1.82902e-08	0.12435	Local	hot9
Glyma.03G247000	Gm03:45567044	Gm03:45404341..45722983	-0.632342	1.52177e-17	0.0830213	Local	hot9
Glyma.16G082100	Gm03:45620848	Gm03:45404341..45722983	-0.55515	5.94892e-15	0.214563	Distal	hot9
Glyma.03G248500	Gm03:45621599	Gm03:45389929..45885074	-0.770512	4.8068e-13	0.180731	Local	hot9
Glyma.13G328900	Gm03:45662504	Gm03:45404341..45722983	0.397346	7.87971e-07	0.115546	Distal	hot9
Glyma.03G247200	Gm03:45742870	Gm03:45672741..46169723	0.466699	6.73657e-10	0.0807178	Local	hot9
Glyma.02G081000	Gm03:45797403	Gm03:45672741..46169723	0.334024	5.73793e-07	0.0967217	Distal	hot9
Glyma.03G248600	Gm03:45797403	Gm03:45672741..46169723	0.416472	4.16409e-08	0.0967217	Local	hot9
Glyma.15G247500	Gm03:45802060	Gm03:45672741..46169723	0.213979	7.91758e-07	0.101838	Distal	hot9
Glyma.03G253200	Gm03:45849028	Gm03:45672741..46169723	-0.366068	4.96724e-08	0.0918445	Local	hot9
Glyma.03G251600	Gm03:45877328	Gm03:45672741..46169723	0.562144	1.98633e-13	0.0839474	Local	hot9
Glyma.15G221551	Gm03:45893904	Gm03:45672741..46169723	0.429131	9.6079e-09	0.0828219	Distal	hot9
Glyma.03G251700	Gm03:45895291	Gm03:45672741..46169723	0.473185	1.15521e-10	0.0934173	Local	hot9
Glyma.03G250300	Gm03:45921571	Gm03:45672741..46169723	0.691711	1.11057e-23	0.100602	Local	hot9
Glyma.19G116000	Gm03:45921571	Gm03:45672741..46169723	0.382278	1.40646e-07	0.100602	Distal	hot9
Glyma.06G196400	Gm03:45931991	Gm03:45672741..46169723	0.371449	5.0002e-07	0.109185	Distal	hot9
Glyma.03G256900	Gm03:45940165	Gm03:45672741..46169723	0.382525	2.50732e-07	0.084805	Local	hot9
Glyma.03G026900	Gm03:45957314	Gm03:45672741..46169723	0.403082	2.31051e-07	0.0870999	Distal	hot9
Glyma.08G215500	Gm03:45957314	Gm03:45672741..46169723	0.383459	6.60523e-07	0.0870999	Distal	hot9
Glyma.14G035300	Gm03:45957314	Gm03:45672741..46169723	0.404833	1.74233e-07	0.0870999	Distal	hot9
Glyma.12G172200	Gm03:45978556	Gm03:45672741..46169723	0.390159	2.48947e-07	0.109682	Distal	hot9
Glyma.14G019650	Gm03:45998077	Gm03:45672741..46169723	0.376255	5.75205e-07	0.0910234	Distal	hot9
Glyma.03G262750	Gm03:45998092	Gm03:45672741..46169723	0.46395	6.97874e-10	0.0987571	Local	hot9
Glyma.06G306800	Gm03:45998092	Gm03:45672741..46169723	0.420636	7.73895e-08	0.0987571	Distal	hot9
Glyma.03G253500	Gm03:46071736	Gm03:45672741..46169723	0.406234	1.00999e-07	0.0764935	Local	hot9
Glyma.15G073000	Gm03:46071736	Gm03:45672741..46169723	0.380762	1.78814e-07	0.0764935	Distal	hot9
Glyma.03G254800	Gm03:46118543	Gm03:45672741..46169723	0.624702	4.24574e-07	0.0977873	Local	hot9
Glyma.08G004200	Gm03:46203663	Gm03:46199624..46258066	-0.361268	6.17674e-07	0.0809666	Distal	hot9
Glyma.01G200900	Gm03:46260746	Gm03:45991518..46455399	0.422908	5.4495e-07	0.0899716	Distal	hot9
Glyma.09G021500	Gm03:46291277	Gm03:45991518..46455399	0.435302	1.19209e-07	0.091102	Distal	hot9
Glyma.17G069900	Gm03:46314719	Gm03:45991518..46455399	0.413936	2.63161e-07	0.0852461	Distal	hot9
Glyma.03G256800	Gm03:46320031	Gm03:46315728..46524119	-0.375093	1.57922e-07	0.0835358	Local	hot9
Glyma.17G190900	Gm03:46402109	Gm03:45991518..46455399	0.354945	3.94079e-07	0.0856849	Distal	hot9
Glyma.14G198700	Gm03:46455397	Gm03:45991518..46455399	0.419978	1.016e-07	0.0815875	Distal	hot9
Glyma.11G117700	Gm03:46506027	Gm03:46460068..46523104	0.382608	3.221e-07	0.103575	Distal	hot9
Glyma.19G262700	Gm03:46815282	Gm03:46815025..46815989	1.36541	5.06009e-11	0.155143	Distal	hot9
Glyma.19G262900	Gm03:46815293	Gm03:46815025..46815989	1.18434	9.98333e-14	0.149626	Distal	hot9
Glyma.09G000600	Gm04:1553	Gm04:415..13421	1.00396	2.00233e-09	0.136789	Distal	none
Glyma.04G001400	Gm04:137307	Gm04:548..369295	-0.67493	6.44072e-16	0.125186	Local	none
Glyma.16G175300	Gm04:374826	Gm04:374825..375612	-0.810786	1.10816e-07	0.109132	Distal	none
Glyma.16G173200	Gm04:375133	Gm04:374825..375612	-1.02344	7.82333e-12	0.0854222	Distal	none
Glyma.04G004900	Gm04:415142	Gm04:327063..505624	-0.604732	5.22831e-08	0.111547	Local	none
Glyma.04G003200	Gm04:428182	Gm04:149306..428182	-0.746152	8.39324e-09	0.12236	Local	none
Glyma.04G005600	Gm04:453941	Gm04:453940..697375	0.597286	1.29538e-08	0.1228	Local	none
Glyma.04G006200	Gm04:474989	Gm04:327063..505624	-0.541674	3.02753e-07	0.104	Local	none
Glyma.17G044500	Gm04:931164	Gm04:869036..1198533	0.618121	5.24027e-07	0.104813	Distal	none
Glyma.04G013800	Gm04:1012135	Gm04:968303..1289315	0.393792	3.52282e-08	0.11855	Local	none
Glyma.04G013900	Gm04:1013946	Gm04:968303..1289315	-0.484519	2.5517e-11	0.161506	Local	none
Glyma.04G037100	Gm04:1062479	Gm04:968303..1289315	-0.440178	8.2211e-07	0.0986799	Distal	none
Glyma.04G014200	Gm04:1087338	Gm04:968303..1289315	0.384166	6.48247e-07	0.0983588	Local	none
Glyma.04G016000	Gm04:1214785	Gm04:1201216..1464625	-0.501849	1.99006e-13	0.186248	Local	none
Glyma.05G182700	Gm04:1411050	Gm04:1201216..1464625	0.411914	6.54319e-07	0.0963803	Distal	none
Glyma.04G019000	Gm04:1449396	Gm04:1201216..1464625	0.446254	2.48818e-07	0.0941174	Local	none
Glyma.18G175500	Gm04:1477091	Gm04:1467482..1593713	0.445814	5.32865e-07	0.100911	Distal	none
Glyma.13G098600	Gm04:1739841	Gm04:1542786..2005356	0.477792	1.27753e-08	0.0816604	Distal	none
Glyma.04G022660	Gm04:1771085	Gm04:1542786..2005356	-0.604335	5.55698e-12	0.166901	Local	none
Glyma.05G212700	Gm04:1908106	Gm04:1800855..2237010	0.563314	5.08446e-08	0.121317	Distal	none
Glyma.04G001400	Gm04:1986235	Gm04:1800855..2237010	-0.537641	3.6513e-07	0.106454	Distal	none
Glyma.04G045000	Gm04:2065630	Gm04:1800855..2237010	0.615023	2.45836e-07	0.10338	Distal	none
Glyma.05G197500	Gm04:2263863	Gm04:2237086..2517877	0.409458	6.50348e-08	0.0935827	Distal	none
Glyma.04G028900	Gm04:2269582	Gm04:2237086..2517877	0.67134	2.87388e-12	0.0919541	Local	none
Glyma.03G245100	Gm04:2305330	Gm04:2237086..2517877	-0.495428	4.48839e-07	0.0889146	Distal	none
Glyma.06G032000	Gm04:2576812	Gm04:2576622..2578037	0.655828	9.21414e-08	0.129848	Distal	none
Glyma.06G032500	Gm04:2577522	Gm04:2576622..2578037	0.845724	9.16638e-11	0.159669	Distal	none
Glyma.04G023700	Gm04:2763470	Gm04:2722226..3216402	-0.518376	9.57521e-08	0.0887787	Local	none
Glyma.04G013900	Gm04:2841754	Gm04:2722226..3216402	-0.378433	5.82435e-07	0.0792534	Distal	none
Glyma.04G035800	Gm04:2872185	Gm04:2722226..3216402	0.423839	1.11453e-08	0.126656	Local	none
Glyma.04G037100	Gm04:2996006	Gm04:2722226..3216402	-0.472768	1.563e-07	0.108089	Local	none
Glyma.04G042200	Gm04:3456454	Gm04:3138903..3606849	-0.365412	8.0574e-07	0.10004	Local	none
Glyma.04G045000	Gm04:3720519	Gm04:3613969..3878360	0.507105	8.84343e-08	0.0834899	Local	none
Glyma.02G184600	Gm04:3805655	Gm04:3802523..3805740	1.33327	2.86974e-17	0.233872	Distal	none
Glyma.02G189700	Gm04:3805655	Gm04:3802523..3805740	1.06989	9.00983e-10	0.233872	Distal	none
Glyma.20G072400	Gm04:3878325	Gm04:3878136..3879897	0.921932	5.04722e-09	0.12555	Distal	none
Glyma.08G321600	Gm04:3878360	Gm04:3613969..3878360	0.659083	1.93372e-08	0.118397	Distal	none
Glyma.04G048600	Gm04:3907934	Gm04:3748696..4150277	0.536306	9.59474e-21	0.0849212	Local	none
Glyma.04G050100	Gm04:4040845	Gm04:3748696..4150277	0.530325	1.41126e-13	0.192103	Local	none
Glyma.04G050300	Gm04:4099753	Gm04:3748696..4150277	-0.44714	1.69422e-08	0.121523	Local	none
Glyma.04G050800	Gm04:4295036	Gm04:4100212..4431347	0.500855	8.405e-08	0.114061	Local	none
Glyma.04G057400	Gm04:4394686	Gm04:4100212..4431347	0.457651	3.57684e-08	0.0849571	Local	none
Glyma.04G052300	Gm04:4459497	Gm04:4062879..4523364	-0.41811	1.13527e-07	0.113821	Local	none
Glyma.14G084200	Gm04:4602974	Gm04:4532491..4769393	-0.341426	6.46029e-07	0.0979934	Distal	none
Glyma.04G013900	Gm04:4686373	Gm04:4532491..4769393	-0.407938	2.24792e-09	0.0840126	Distal	none
Glyma.06G260100	Gm04:4900226	Gm04:4899361..4900664	-0.825991	5.38679e-07	0.0884527	Distal	none
Glyma.04G064100	Gm04:5329233	Gm04:5081477..5551416	0.630162	1.64996e-23	0.300874	Local	none
Glyma.02G170800	Gm04:5400367	Gm04:5357677..5516787	0.424855	6.84176e-07	0.101204	Distal	none
Glyma.09G274400	Gm04:5514568	Gm04:5357677..5516787	0.585332	7.65351e-07	0.0956897	Distal	none
Glyma.04G064100	Gm04:5608668	Gm04:5560358..5631259	0.386924	2.07065e-09	0.14086	Local	none
Glyma.04G069700	Gm04:5799486	Gm04:5798554..5887536	-0.441226	4.42013e-08	0.12229	Local	none
Glyma.10G257200	Gm04:5818793	Gm04:5778810..5834048	0.347062	4.67614e-07	0.104329	Distal	none
Glyma.04G064100	Gm04:6022751	Gm04:5939419..6085421	0.40472	1.65404e-08	0.12168	Local	none
Glyma.14G078500	Gm04:6168228	Gm04:5896478..6303649	0.532283	7.46471e-07	0.0947479	Distal	none
Glyma.04G075800	Gm04:6328994	Gm04:6262794..6703766	-0.462373	2.74933e-08	0.121236	Local	none
Glyma.04G077500	Gm04:6461460	Gm04:6262794..6703766	-0.559901	4.10608e-11	0.155824	Local	none
Glyma.13G205800	Gm04:6463725	Gm04:6262794..6703766	0.390915	2.80538e-07	0.103295	Distal	none
Glyma.19G186600	Gm04:6824196	Gm04:6354266..6824216	0.715274	1.86297e-07	0.0844053	Distal	none
Glyma.14G078500	Gm04:7103390	Gm04:7022875..7485435	0.343276	6.29613e-07	0.0970191	Distal	none
Glyma.20G099600	Gm04:7229102	Gm04:7098011..7588664	-0.376395	1.19812e-07	0.0818092	Distal	none
Glyma.04G115300	Gm04:7239586	Gm04:6999100..7245459	0.341406	8.88517e-08	0.109337	Distal	none
Glyma.04G064800	Gm04:7590293	Gm04:7368493..7834696	0.414533	1.34762e-07	0.0868242	Distal	none
Glyma.02G289900	Gm04:7812507	Gm04:7809007..7813206	1.00352	6.81137e-07	0.0891679	Distal	none
Glyma.13G120400	Gm04:7848838	Gm04:7810090..7913615	0.43919	4.44562e-07	0.0997708	Distal	none
Glyma.08G059300	Gm04:7913615	Gm04:7810090..7913615	0.479405	2.32488e-07	0.10751	Distal	none
Glyma.04G115300	Gm04:8086540	Gm04:7979164..8126316	-0.403507	7.6847e-10	0.142874	Distal	none
Glyma.14G205300	Gm04:8201329	Gm04:8167637..8508392	0.480692	4.90269e-07	0.102726	Distal	none
Glyma.04G094000	Gm04:8389557	Gm04:8132035..8622345	-0.469387	7.84724e-10	0.0774973	Local	none
Glyma.04G096100	Gm04:8551714	Gm04:8132035..8622345	-0.476555	4.81358e-11	0.0947462	Local	none
Glyma.04G095200	Gm04:8592402	Gm04:8132035..8622345	0.409705	1.01443e-09	0.0820023	Local	none
Glyma.09G170900	Gm04:8811592	Gm04:8766094..8823267	0.495329	1.62339e-09	0.14358	Distal	none
Glyma.04G122900	Gm04:8960153	Gm04:8881365..9034373	-0.384777	5.7946e-07	0.17622	Distal	none
Glyma.05G247800	Gm04:9034126	Gm04:9018228..9234969	0.495687	5.59035e-07	0.0799198	Distal	none
Glyma.18G092700	Gm04:9073193	Gm04:9018228..9234969	0.650836	6.84335e-07	0.0863361	Distal	none
Glyma.06G309300	Gm04:9076925	Gm04:9018228..9234969	0.484957	8.36113e-07	0.0767936	Distal	none
Glyma.13G274402	Gm04:9165248	Gm04:9018228..9234969	0.611056	1.64957e-09	0.134953	Distal	none
Glyma.04G101300	Gm04:9259502	Gm04:9046673..9538847	-0.576149	6.98449e-15	0.144053	Local	none
Glyma.04G188400	Gm04:9438323	Gm04:9335974..9632115	0.523055	3.67493e-07	0.0870943	Distal	none
Glyma.16G128900	Gm04:9520539	Gm04:9335974..9632115	0.431801	1.3189e-07	0.112779	Distal	none
Glyma.10G148200	Gm04:9672548	Gm04:9525164..10022003	0.56508	3.55921e-07	0.0997217	Distal	none
Glyma.04G213800	Gm04:9677329	Gm04:9525164..10022003	0.649389	7.78462e-08	0.0872897	Distal	none
Glyma.02G245000	Gm04:9769777	Gm04:9525164..10022003	0.716063	6.94794e-07	0.0860635	Distal	none
Glyma.20G149800	Gm04:9769777	Gm04:9525164..10022003	0.668302	7.76297e-07	0.0860635	Distal	none
Glyma.04G104700	Gm04:9770614	Gm04:9525164..10022003	0.426716	8.67468e-10	0.0777536	Local	none
Glyma.04G104500	Gm04:9826191	Gm04:9631354..10120186	-0.344066	5.61168e-09	0.134515	Local	none
Glyma.19G245200	Gm04:10427006	Gm04:10216198..10672197	-0.717211	6.10058e-07	0.102438	Distal	none
Glyma.06G085100	Gm04:11014905	Gm04:10708161..11203754	0.583919	8.4447e-07	0.0973052	Distal	none
Glyma.04G107100	Gm04:11175618	Gm04:10708161..11203754	-0.568869	2.03516e-07	0.107568	Local	none
Glyma.03G068900	Gm04:11280187	Gm04:11280186..11280238	0.483139	8.77382e-08	0.124995	Distal	none
Glyma.03G070300	Gm04:11280187	Gm04:11280186..11280238	0.529525	7.56732e-07	0.124995	Distal	none
Glyma.03G073300	Gm04:11280187	Gm04:11280186..11280238	0.554698	1.92378e-08	0.124995	Distal	none
Glyma.03G073710	Gm04:11280210	Gm04:11280186..11280238	0.524456	7.90445e-08	0.110465	Distal	none
Glyma.04G229900	Gm04:11437395	Gm04:11316775..11566988	-0.524662	6.14325e-08	0.0813611	Distal	none
Glyma.19G164900	Gm04:11467373	Gm04:11316775..11566988	-0.763839	2.44645e-07	0.109805	Distal	none
Glyma.04G110500	Gm04:11511047	Gm04:11247887..11713040	-0.791768	4.64672e-08	0.114026	Local	none
Glyma.12G096600	Gm04:11546629	Gm04:11325146..11806205	0.679166	7.28437e-07	0.0995316	Distal	none
Glyma.19G153300	Gm04:11583310	Gm04:11325146..11806205	0.577369	6.2624e-07	0.0951952	Distal	none
Glyma.11G087200	Gm04:11674515	Gm04:11325146..11806205	0.672545	5.675e-07	0.0988844	Distal	none
Glyma.08G013300	Gm04:11699692	Gm04:11325146..11806205	0.460606	5.40415e-08	0.0913671	Distal	none
Glyma.17G112900	Gm04:11723794	Gm04:11577725..12042341	-0.493141	8.08358e-07	0.093128	Distal	none
Glyma.04G115900	Gm04:11911018	Gm04:11664313..12160949	0.656409	1.07045e-18	0.159474	Local	none
Glyma.19G042900	Gm04:12033838	Gm04:11816801..12160522	0.560641	4.82406e-07	0.100794	Distal	none
Glyma.15G021100	Gm04:12260631	Gm04:12044030..12511127	0.595256	3.09228e-08	0.0835438	Distal	none
Glyma.11G176200	Gm04:12294488	Gm04:12044030..12511127	-0.554643	4.87732e-07	0.0972369	Distal	none
Glyma.13G199500	Gm04:12756609	Gm04:12562103..12986485	-0.57288	6.75902e-07	0.0943232	Distal	none
Glyma.10G196200	Gm04:12772814	Gm04:12733158..13230731	0.544231	3.35998e-08	0.0813964	Distal	none
Glyma.16G089400	Gm04:13376567	Gm04:13083713..13412034	0.358192	2.08709e-07	0.11093	Distal	none
Glyma.16G129800	Gm04:14370036	Gm04:14241434..14636827	0.660336	4.13146e-07	0.0983454	Distal	none
Glyma.13G195400	Gm04:14484124	Gm04:14241434..14636827	-0.68356	5.62799e-07	0.0955424	Distal	none
Glyma.13G372800	Gm04:14806608	Gm04:14642750..15134708	0.505068	5.41494e-07	0.0972843	Distal	none
Glyma.13G195900	Gm04:14917919	Gm04:14642750..15134708	-0.772144	5.63843e-08	0.115858	Distal	none
Glyma.19G252400	Gm04:15029959	Gm04:14642750..15134708	-0.631349	7.45833e-07	0.0908264	Distal	none
Glyma.16G012600	Gm04:15043149	Gm04:14642750..15134708	-0.610393	6.75141e-07	0.0996629	Distal	none
Glyma.04G113300	Gm04:15066878	Gm04:15027718..15288849	0.516287	5.96701e-11	0.213282	Distal	none
Glyma.08G026000	Gm04:15075726	Gm04:14642750..15134708	-0.599699	2.83814e-07	0.0798634	Distal	none
Glyma.18G069900	Gm04:15675015	Gm04:15674991..15675113	0.777946	9.59652e-08	0.107189	Distal	none
Glyma.04G121300	Gm04:15799989	Gm04:15549424..16040678	-0.356106	2.74248e-08	0.0898878	Distal	none
Glyma.04G101000	Gm04:16945396	Gm04:16770143..17105071	-0.482652	3.22493e-07	0.0909509	Distal	none
Glyma.04G104200	Gm04:17032447	Gm04:16770143..17105071	-0.362183	2.15004e-07	0.096361	Distal	none
Glyma.04G132300	Gm04:17878944	Gm04:17499131..17994717	0.660822	2.85557e-26	0.0813869	Local	none
Glyma.11G063400	Gm04:18035418	Gm04:17834571..18325829	0.462167	4.21083e-08	0.116	Distal	none
Glyma.06G137300	Gm04:18158677	Gm04:17834571..18325829	0.615411	4.02573e-07	0.100839	Distal	none
Glyma.08G322700	Gm04:18214602	Gm04:17834571..18325829	0.73793	4.00582e-07	0.102076	Distal	none
Glyma.03G109200	Gm04:18664040	Gm04:18662597..18664040	-0.848769	6.55955e-08	0.10925	Distal	none
Glyma.06G318200	Gm04:18810849	Gm04:18480066..18964042	0.323317	6.50853e-07	0.0855941	Distal	none
Glyma.07G106100	Gm04:18825390	Gm04:18747422..19031433	0.688096	1.27703e-07	0.0827699	Distal	none
Glyma.14G210700	Gm04:18844938	Gm04:18747422..19031433	0.682711	5.82131e-07	0.0994955	Distal	none
Glyma.17G138200	Gm04:18887355	Gm04:18747422..19031433	0.633021	6.91251e-07	0.0971438	Distal	none
Glyma.13G088700	Gm04:19722783	Gm04:19418882..19912601	0.783509	4.91308e-07	0.0897705	Distal	none
Glyma.18G002300	Gm04:19722783	Gm04:19418882..19912601	0.768206	1.68964e-07	0.0897705	Distal	none
Glyma.05G041600	Gm04:20208370	Gm04:20094295..20208389	0.73036	4.73436e-07	0.102401	Distal	none
Glyma.14G187500	Gm04:20406519	Gm04:20393345..20816452	0.532159	9.59285e-09	0.131204	Distal	none
Glyma.11G103100	Gm04:23342059	Gm04:23241820..23427105	0.402354	6.62724e-08	0.118498	Distal	none
Glyma.12G012000	Gm04:23700141	Gm04:23608616..23850843	0.572304	2.22085e-07	0.106967	Distal	none
Glyma.04G142300	Gm04:24785297	Gm04:24775573..25112422	0.60282	5.97927e-15	0.105527	Distal	none
Glyma.01G118800	Gm04:25199197	Gm04:25199196..25199321	0.72273	4.80728e-08	0.111672	Distal	none
Glyma.09G011500	Gm04:28226826	Gm04:28226825..28226977	0.998035	4.29237e-07	0.0969738	Distal	none
Glyma.02G099200	Gm04:32489828	Gm04:32364548..32717402	0.354837	6.45905e-07	0.0983015	Distal	none
Glyma.04G140400	Gm04:32956243	Gm04:32724841..33212999	0.464157	1.55186e-09	0.0967691	Distal	none
Glyma.02G062900	Gm04:33557153	Gm04:33136850..33570119	0.704108	3.54348e-08	0.116691	Distal	none
Glyma.13G190900	Gm04:35230939	Gm04:35230874..35231792	1.05303	2.00444e-10	0.145307	Distal	none
Glyma.13G193500	Gm04:35231696	Gm04:35230874..35231792	-0.828126	6.73102e-07	0.0943511	Distal	none
Glyma.15G222200	Gm04:37225047	Gm04:37224885..37412189	-0.999356	4.74864e-09	0.170694	Distal	none
Glyma.15G234000	Gm04:37225051	Gm04:37224885..37412189	1.3829	2.46435e-12	0.172146	Distal	none
Glyma.04G161300	Gm04:38738936	Gm04:38491048..38988286	-0.776921	3.36201e-27	0.121508	Local	none
Glyma.04G162800	Gm04:39185871	Gm04:38933147..39420739	-0.687313	3.61113e-20	0.103002	Local	none
Glyma.04G162700	Gm04:39187206	Gm04:38933147..39420739	-0.41655	1.15377e-08	0.0879856	Local	none
Glyma.04G170500	Gm04:40097513	Gm04:39636430..40135255	0.534537	2.31488e-11	0.162676	Distal	none
Glyma.04G165151	Gm04:40178361	Gm04:40079401..40482521	-0.559368	3.62197e-11	0.127708	Local	none
Glyma.02G211300	Gm04:40178427	Gm04:40062522..40210000	0.701019	3.678e-07	0.0810719	Distal	none
Glyma.13G046100	Gm04:40420450	Gm04:40372957..40783421	0.416358	3.00566e-07	0.107899	Distal	none
Glyma.04G166300	Gm04:40542282	Gm04:40372957..40783421	-0.41672	4.03447e-07	0.0858881	Local	none
Glyma.20G073400	Gm04:40644477	Gm04:40372957..40783421	0.488924	7.82474e-07	0.0982306	Distal	none
Glyma.04G128700	Gm04:40823275	Gm04:40819727..40858782	-0.324992	5.2717e-07	0.0801902	Distal	none
Glyma.03G164700	Gm04:40961236	Gm04:40730324..41207875	0.687033	1.91121e-22	0.353243	Distal	none
Glyma.04G168200	Gm04:40961236	Gm04:40730324..41207875	0.669763	9.40422e-30	0.353243	Local	none
Glyma.06G261400	Gm04:41174398	Gm04:41172750..41176379	-0.700106	6.35209e-09	0.124569	Distal	none
Glyma.04G140400	Gm04:41769911	Gm04:41769678..41770237	0.882869	4.46321e-09	0.0915757	Distal	none
Glyma.04G161300	Gm04:41770131	Gm04:41769678..41770237	-0.733313	3.34745e-08	0.0804881	Distal	none
Glyma.04G162800	Gm04:41770140	Gm04:41769678..41770237	-0.684561	5.70417e-07	0.0784366	Distal	none
Glyma.04G132300	Gm04:41770147	Gm04:41769678..41770237	-0.686248	2.90514e-09	0.0949655	Distal	none
Glyma.08G030000	Gm04:42360595	Gm04:42153531..42637741	0.270983	6.17281e-07	0.0994868	Distal	none
Glyma.04G177000	Gm04:42891909	Gm04:42674178..43101486	-0.757064	1.89836e-11	0.159228	Local	none
Glyma.04G179100	Gm04:43201346	Gm04:43196766..43692393	0.679828	3.03439e-21	0.097156	Local	none
Glyma.11G209681	Gm04:43441342	Gm04:43196766..43692393	0.797408	2.35837e-07	0.105294	Distal	none
Glyma.04G180400	Gm04:43461062	Gm04:43196766..43692393	0.487291	4.8841e-15	0.206366	Local	none
Glyma.04G180800	Gm04:43477016	Gm04:43461504..43515568	0.556806	2.20798e-13	0.19231	Local	none
Glyma.20G225100	Gm04:43556442	Gm04:43466095..43876882	-0.569755	5.02668e-07	0.0811187	Distal	none
Glyma.04G113300	Gm04:43766480	Gm04:43766469..43766760	-0.720581	1.51519e-07	0.155881	Distal	none
Glyma.04G115900	Gm04:43766561	Gm04:43766469..43766760	-0.805786	3.50906e-08	0.179741	Distal	none
Glyma.04G132300	Gm04:43766561	Gm04:43766469..43766760	-0.869121	5.74219e-13	0.179741	Distal	none
Glyma.04G181200	Gm04:43976996	Gm04:43693449..44081482	-0.741038	7.71958e-21	0.272555	Local	none
Glyma.04G184300	Gm04:44184875	Gm04:44091273..44352550	-0.379108	3.06469e-08	0.115867	Local	none
Glyma.20G222900	Gm04:44253125	Gm04:44027886..44396452	0.526856	2.08535e-07	0.104486	Distal	none
Glyma.04G185700	Gm04:44366242	Gm04:44027886..44396452	0.43357	3.95612e-07	0.0990146	Local	none
Glyma.11G075600	Gm04:44596300	Gm04:44492322..44897664	0.498003	1.4521e-07	0.111657	Distal	none
Glyma.04G216100	Gm04:44633475	Gm04:44492322..44897664	0.430128	3.4171e-07	0.104412	Distal	none
Glyma.08G056200	Gm04:44644627	Gm04:44492322..44897664	0.4847	4.8562e-08	0.0819297	Distal	none
Glyma.13G007800	Gm04:44646794	Gm04:44492322..44897664	0.394042	7.18717e-07	0.0873544	Distal	none
Glyma.06G088400	Gm04:44653371	Gm04:44492322..44897664	0.374993	4.759e-07	0.10252	Distal	none
Glyma.04G188800	Gm04:44705286	Gm04:44674628..44915375	0.470963	2.60719e-07	0.10141	Local	none
Glyma.04G189300	Gm04:44814290	Gm04:44785435..44816564	0.568424	7.70842e-08	0.111122	Local	none
Glyma.04G208450	Gm04:44889732	Gm04:44492322..44897664	0.4698	4.03695e-07	0.0806254	Distal	none
Glyma.05G011800	Gm04:44940005	Gm04:44803481..45170865	0.315782	7.22379e-07	0.100405	Distal	none
Glyma.11G075500	Gm04:44948489	Gm04:44803481..45170865	0.482116	4.09429e-07	0.103571	Distal	none
Glyma.17G028200	Gm04:45068215	Gm04:44803481..45170865	0.322164	6.05026e-07	0.0976719	Distal	none
Glyma.04G192200	Gm04:45191527	Gm04:45100260..45560619	0.460414	6.14738e-09	0.0997413	Local	none
Glyma.04G192300	Gm04:45275469	Gm04:45100260..45560619	-0.420939	9.49022e-09	0.122866	Local	none
Glyma.12G035900	Gm04:45282832	Gm04:45100260..45560619	0.37446	2.63181e-07	0.105377	Distal	none
Glyma.09G109200	Gm04:45300194	Gm04:45053163..45321494	-0.688772	2.31501e-07	0.110197	Distal	none
Glyma.04G193500	Gm04:45332836	Gm04:45100260..45560619	-0.682224	3.74675e-12	0.172792	Local	none
Glyma.04G194200	Gm04:45404513	Gm04:45337436..45655747	0.666908	7.6177e-10	0.110595	Local	none
Glyma.04G194450	Gm04:45431395	Gm04:45337436..45655747	0.518071	9.74446e-14	0.199763	Local	none
Glyma.04G195300	Gm04:45515923	Gm04:45100260..45560619	0.698769	2.37544e-07	0.092526	Local	none
Glyma.04G195100	Gm04:45533484	Gm04:45337436..45655747	-0.552979	8.47918e-07	0.0839692	Local	none
Glyma.04G195567	Gm04:45554229	Gm04:45319959..45779761	0.606246	4.73411e-24	0.306963	Local	none
Glyma.04G196500	Gm04:45663285	Gm04:45453491..45807069	-0.742598	5.81913e-12	0.0859595	Local	none
Glyma.04G196900	Gm04:45683614	Gm04:45605233..46084945	-0.692041	4.52753e-14	0.194999	Local	none
Glyma.13G068800	Gm04:45845746	Gm04:45605233..46084945	0.317479	9.78449e-08	0.11393	Distal	none
Glyma.04G200400	Gm04:46064486	Gm04:46027595..46249284	-0.929366	1.80157e-14	0.199288	Local	none
Glyma.01G021000	Gm04:46421074	Gm04:46416049..46663799	0.519603	6.00705e-07	0.102549	Distal	none
Glyma.04G204400	Gm04:46526118	Gm04:46247145..46625506	-0.522238	5.46272e-10	0.142343	Local	none
Glyma.08G020800	Gm04:46632712	Gm04:46416049..46663799	0.502615	6.30958e-07	0.0962529	Distal	none
Glyma.13G274402	Gm04:46792475	Gm04:46715137..47197750	0.335858	8.69708e-08	0.117086	Distal	none
Glyma.09G055100	Gm04:46811255	Gm04:46802791..47145909	0.489879	5.72756e-07	0.100007	Distal	none
Glyma.04G196900	Gm04:46813098	Gm04:46802791..47145909	-0.560624	7.38113e-08	0.0816003	Distal	none
Glyma.04G210100	Gm04:46821680	Gm04:46802791..47145909	0.460689	7.19624e-07	0.098816	Local	none
Glyma.13G251100	Gm04:46856116	Gm04:46802791..47145909	0.390348	2.50627e-07	0.0859276	Distal	none
Glyma.04G208450	Gm04:46893994	Gm04:46802791..47145909	0.515339	3.80122e-09	0.134209	Local	none
Glyma.04G209100	Gm04:46964780	Gm04:46715137..47197750	-0.566331	5.17443e-07	0.100711	Local	none
Glyma.06G317800	Gm04:47017814	Gm04:46802791..47145909	0.42166	1.84876e-07	0.0802649	Distal	none
Glyma.04G248500	Gm04:47031388	Gm04:47031387..47206727	0.688857	5.09276e-07	0.083851	Distal	none
Glyma.13G068800	Gm04:47099805	Gm04:46802791..47145909	0.343867	6.37475e-09	0.133418	Distal	none
Glyma.04G212600	Gm04:47264837	Gm04:47160874..47479137	0.733396	4.77218e-21	0.279905	Local	none
Glyma.04G215300	Gm04:47503995	Gm04:47465255..47561959	0.371307	6.75344e-08	0.11072	Local	none
Glyma.04G220000	Gm04:47843996	Gm04:47683383..47974812	-0.648553	3.17218e-10	0.146232	Local	none
Glyma.13G000200	Gm04:47856809	Gm04:47608429..48025934	0.556076	2.11672e-07	0.103582	Distal	none
Glyma.02G260100	Gm04:47857507	Gm04:47608429..48025934	-0.882253	3.99676e-07	0.100102	Distal	none
Glyma.04G200400	Gm04:47890799	Gm04:47683383..47974812	-0.46761	7.15563e-07	0.0895124	Distal	none
Glyma.04G220200	Gm04:47890799	Gm04:47683383..47974812	-0.462998	8.22811e-07	0.0895124	Local	none
Glyma.13G088700	Gm04:47890799	Gm04:47683383..47974812	-0.465841	3.97902e-07	0.0895124	Distal	none
Glyma.04G220800	Gm04:47910700	Gm04:47683383..47974812	0.477654	1.2846e-08	0.120119	Local	none
Glyma.18G212200	Gm04:47974668	Gm04:47683383..47974812	-0.406057	1.83907e-07	0.0789564	Distal	none
Glyma.07G089800	Gm04:47974812	Gm04:47683383..47974812	-0.446445	4.17408e-07	0.0975728	Distal	none
Glyma.08G367700	Gm04:48026363	Gm04:47974529..48156813	0.400659	1.08516e-07	0.108851	Distal	none
Glyma.04G222400	Gm04:48125101	Gm04:47888747..48362453	-0.660468	1.15085e-12	0.17896	Local	none
Glyma.04G212600	Gm04:48134647	Gm04:48126682..48314484	0.498023	5.45798e-07	0.0987617	Local	none
Glyma.04G222800	Gm04:48146628	Gm04:48145236..48600679	0.496162	8.20105e-13	0.0807913	Local	none
Glyma.04G210100	Gm04:48152727	Gm04:48084906..48181513	0.539132	1.42061e-07	0.0901315	Distal	none
Glyma.20G022400	Gm04:48168629	Gm04:48158666..48169444	0.642754	8.1285e-07	0.0859589	Distal	none
Glyma.04G224900	Gm04:48352492	Gm04:48145236..48600679	0.381143	9.27063e-09	0.0803203	Local	none
Glyma.04G225900	Gm04:48395711	Gm04:48145236..48600679	-0.763169	4.54093e-17	0.230836	Local	none
Glyma.04G226700	Gm04:48478072	Gm04:48145236..48600679	0.452987	1.29933e-07	0.0860939	Local	none
Glyma.04G227100	Gm04:48508700	Gm04:48420168..48533269	-0.503162	4.12517e-07	0.100673	Local	none
Glyma.08G220200	Gm04:48551134	Gm04:48222302..48614169	0.408468	4.97288e-07	0.0978583	Distal	none
Glyma.04G228000	Gm04:48564180	Gm04:48145236..48600679	-0.363525	2.86686e-07	0.135333	Local	none
Glyma.04G229300	Gm04:48620011	Gm04:48386503..48821340	0.539788	1.27625e-13	0.089216	Local	none
Glyma.04G236400	Gm04:49307552	Gm04:49222384..49307552	0.417519	3.23964e-09	0.133701	Local	none
Glyma.02G245600	Gm04:49319798	Gm04:49024506..49397497	0.291214	4.80531e-07	0.120604	Distal	none
Glyma.17G260600	Gm04:49683599	Gm04:49513171..49890690	0.332892	8.45611e-07	0.0996957	Distal	none
Glyma.04G240300	Gm04:49684037	Gm04:49513171..49890690	-0.592047	3.75901e-14	0.194674	Local	none
Glyma.04G240100	Gm04:49699761	Gm04:49544485..49941659	-0.425809	1.99828e-09	0.134751	Local	none
Glyma.04G242300	Gm04:49726030	Gm04:49544485..49941659	0.360916	2.82093e-07	0.0851097	Local	none
Glyma.17G054500	Gm04:49871006	Gm04:49544485..49941659	0.373253	7.61474e-07	0.0992196	Distal	none
Glyma.10G249100	Gm04:49941004	Gm04:49544485..49941659	0.369608	1.4292e-07	0.113602	Distal	none
Glyma.11G063400	Gm04:50122361	Gm04:49894294..50222507	0.584306	1.53017e-08	0.120803	Distal	none
Glyma.04G247400	Gm04:50277262	Gm04:50100988..50279280	-0.626599	1.19002e-07	0.105787	Local	none
Glyma.04G250400	Gm04:50575806	Gm04:50510620..50688750	0.46061	1.11963e-09	0.0797168	Local	none
Glyma.17G169300	Gm04:50667617	Gm04:50510620..50688750	0.562092	4.57044e-08	0.0827676	Distal	none
Glyma.02G245600	Gm04:50812746	Gm04:50527070..50834951	0.658187	1.57422e-08	0.0842227	Distal	none
Glyma.04G240300	Gm04:50989016	Gm04:50953026..51051789	-0.398656	3.90986e-07	0.0766741	Distal	none
Glyma.19G197100	Gm04:51014326	Gm04:50953026..51051789	0.416842	3.97091e-07	0.101731	Distal	none
Glyma.06G116200	Gm04:51118201	Gm04:51057732..51202681	-0.686352	5.54067e-07	0.0869003	Distal	none
Glyma.10G283100	Gm04:51122582	Gm04:51057732..51202681	-0.666385	6.75261e-07	0.0901617	Distal	none
Glyma.11G248300	Gm04:51143693	Gm04:51057732..51202681	-0.747566	1.26962e-08	0.122931	Distal	none
Glyma.04G194500	Gm04:51171588	Gm04:51057732..51202681	-0.604741	3.81319e-07	0.0888766	Distal	none
Glyma.04G257502	Gm04:51188556	Gm04:51057732..51202681	-0.723547	1.52903e-09	0.0895914	Local	none
Glyma.05G005200	Gm05:444510	Gm05:202714..533442	-0.321795	1.05949e-07	0.111154	Local	none
Glyma.05G014800	Gm05:463146	Gm05:427702..645003	-0.510735	6.00561e-09	0.135966	Local	none
Glyma.05G005600	Gm05:484624	Gm05:202714..533442	0.359575	4.30777e-07	0.105925	Local	none
Glyma.05G010600	Gm05:619045	Gm05:613468..619969	-0.362285	2.7589e-07	0.103408	Local	none
Glyma.08G351932	Gm05:665296	Gm05:660682..904750	0.538248	5.40255e-07	0.0932203	Distal	none
Glyma.10G235000	Gm05:771226	Gm05:660682..904750	0.478118	5.49416e-07	0.0987163	Distal	none
Glyma.16G105300	Gm05:843855	Gm05:660682..904750	0.636397	7.4037e-07	0.0978299	Distal	none
Glyma.05G010600	Gm05:1039109	Gm05:868541..1193419	0.500776	1.43239e-11	0.164933	Local	none
Glyma.14G187500	Gm05:1074353	Gm05:1060391..1084742	0.379844	6.46892e-08	0.111001	Distal	none
Glyma.05G014800	Gm05:1362929	Gm05:1201988..1698915	0.567718	4.58193e-15	0.219847	Local	none
Glyma.05G012600	Gm05:1468250	Gm05:1201988..1698915	-0.372104	4.75408e-08	0.184164	Local	none
Glyma.05G016300	Gm05:1482421	Gm05:1397402..1506053	-0.683542	6.57011e-16	0.216619	Local	none
Glyma.05G016400	Gm05:1515501	Gm05:1201988..1698915	-0.516971	9.55766e-10	0.138355	Local	none
Glyma.05G016500	Gm05:1532670	Gm05:1201988..1698915	-0.440861	8.75334e-08	0.111169	Local	none
Glyma.08G172600	Gm05:1585469	Gm05:1201988..1698915	0.470932	1.43363e-07	0.110851	Distal	none
Glyma.01G196300	Gm05:1625070	Gm05:1201988..1698915	0.438628	2.74407e-07	0.0898662	Distal	none
Glyma.05G018900	Gm05:1640043	Gm05:1201988..1698915	-0.353096	5.2378e-07	0.109343	Local	none
Glyma.05G020100	Gm05:1698915	Gm05:1201988..1698915	-0.434787	6.81024e-08	0.128582	Local	none
Glyma.06G261400	Gm05:1733255	Gm05:1579602..1946769	0.592572	1.03142e-07	0.109188	Distal	none
Glyma.03G242400	Gm05:1880676	Gm05:1579602..1946769	0.422581	4.56047e-07	0.0789915	Distal	none
Glyma.08G030000	Gm05:1881092	Gm05:1579602..1946769	0.331907	3.13514e-08	0.124671	Distal	none
Glyma.05G021300	Gm05:1883387	Gm05:1579602..1946769	0.553348	1.45432e-07	0.149285	Local	none
Glyma.05G020900	Gm05:1892554	Gm05:1579602..1946769	0.563668	9.90067e-08	0.0899085	Local	none
Glyma.05G036800	Gm05:1904035	Gm05:1579602..1946769	0.545334	5.96445e-11	0.165482	Distal	none
Glyma.05G032100	Gm05:2660885	Gm05:2646628..2800252	-0.485981	4.21745e-07	0.103364	Local	none
Glyma.05G031100	Gm05:2724424	Gm05:2584904..2940022	0.552714	1.42389e-12	0.101079	Local	none
Glyma.10G043900	Gm05:2837800	Gm05:2592873..2996132	0.38271	4.02899e-07	0.102853	Distal	none
Glyma.05G032400	Gm05:2841825	Gm05:2592873..2996132	0.477292	1.83036e-10	0.0879078	Local	none
Glyma.17G260600	Gm05:3108046	Gm05:2980530..3289340	0.316593	3.55129e-07	0.0993544	Distal	none
Glyma.05G036800	Gm05:3196316	Gm05:2975776..3293862	0.634081	2.68393e-24	0.310221	Local	none
Glyma.05G039400	Gm05:3279533	Gm05:3057018..3525207	-0.416748	4.44718e-07	0.0982305	Local	none
Glyma.05G036800	Gm05:3488181	Gm05:3057018..3525207	0.521287	1.88564e-07	0.103556	Local	none
Glyma.05G039400	Gm05:3527864	Gm05:3475324..3682794	-0.645381	2.6022e-10	0.146372	Local	none
Glyma.05G036800	Gm05:3540071	Gm05:3483144..3778813	0.542595	1.09321e-08	0.123898	Local	none
Glyma.05G041700	Gm05:3792562	Gm05:3762332..4049211	0.397552	2.33361e-07	0.102537	Local	none
Glyma.05G046100	Gm05:4121995	Gm05:4120288..4490090	0.928583	1.65625e-10	0.118889	Local	none
Glyma.05G046300	Gm05:4246369	Gm05:4120288..4490090	-0.92329	2.7736e-09	0.139485	Local	none
Glyma.05G046100	Gm05:4711595	Gm05:4638995..5108948	0.790002	1.93539e-08	0.0819366	Local	none
Glyma.05G051600	Gm05:4751667	Gm05:4721427..4762959	0.440692	3.50005e-08	0.115882	Local	none
Glyma.05G055100	Gm05:5056149	Gm05:5053958..5122855	-0.365562	4.21277e-07	0.100136	Local	none
Glyma.05G057800	Gm05:5517981	Gm05:5289569..5572007	-0.706778	3.0785e-14	0.195086	Local	none
Glyma.05G059800	Gm05:5690555	Gm05:5668306..5770559	-0.484917	6.96953e-07	0.100659	Local	none
Glyma.07G075500	Gm05:8330923	Gm05:8330922..8334395	-0.924047	2.625e-09	0.0840608	Distal	none
Glyma.07G073800	Gm05:8330959	Gm05:8330922..8334395	-0.837229	4.43727e-09	0.0866067	Distal	none
Glyma.07G074800	Gm05:8330959	Gm05:8330922..8334395	-0.696509	4.8145e-07	0.0866067	Distal	none
Glyma.07G075400	Gm05:8330959	Gm05:8330922..8334395	0.592132	2.69838e-07	0.0866067	Distal	none
Glyma.06G156600	Gm05:8698100	Gm05:8453449..8918545	0.474799	1.01155e-07	0.0805916	Distal	none
Glyma.16G153800	Gm05:9216421	Gm05:9216358..9216422	-1.10825	3.08726e-07	0.0877506	Distal	none
Glyma.13G318600	Gm05:10919834	Gm05:10919833..11352277	0.526241	3.45632e-07	0.103091	Distal	none
Glyma.05G088100	Gm05:11162417	Gm05:10919833..11352277	-0.679789	3.40152e-09	0.0980125	Distal	none
Glyma.06G156600	Gm05:11549466	Gm05:11306714..11639143	0.529675	5.80623e-08	0.116576	Distal	none
Glyma.05G088100	Gm05:12678124	Gm05:12443764..12862471	-0.670897	6.71117e-09	0.0985982	Local	none
Glyma.06G156600	Gm05:13892416	Gm05:13667866..13892416	0.462244	1.49699e-07	0.105886	Distal	none
Glyma.19G032800	Gm05:15406696	Gm05:15404820..15411295	1.25671	1.1633e-19	0.256969	Distal	none
Glyma.08G249900	Gm05:15528993	Gm05:15528992..15529018	1.05595	5.10783e-08	0.11212	Distal	none
Glyma.05G088100	Gm05:18387495	Gm05:18154010..18612101	-0.678971	7.92716e-10	0.142678	Distal	none
Glyma.13G318600	Gm05:19820959	Gm05:19663827..19986942	0.528576	3.66725e-07	0.0980125	Distal	none
Glyma.09G116900	Gm05:22122606	Gm05:22122605..22122635	0.836114	7.15512e-07	0.0943031	Distal	none
Glyma.20G059801	Gm05:22256771	Gm05:22256346..22260612	-0.915417	1.11425e-07	0.108257	Distal	none
Glyma.19G227000	Gm05:24525248	Gm05:24525141..24525250	-0.597384	3.6926e-07	0.099476	Distal	none
Glyma.05G088100	Gm05:24606633	Gm05:24592369..24994792	-0.679789	3.40152e-09	0.0980125	Distal	none
Glyma.13G318600	Gm05:24836045	Gm05:24592369..24994792	0.529597	3.26638e-07	0.0991525	Distal	none
Glyma.06G156600	Gm05:25512939	Gm05:25377902..25632732	0.425144	6.46901e-07	0.0946153	Distal	none
Glyma.05G088100	Gm05:27115574	Gm05:26975679..27240995	-0.63642	1.27356e-08	0.0841901	Distal	none
Glyma.13G318600	Gm05:27116491	Gm05:26975679..27240995	0.536183	4.58592e-07	0.0969038	Distal	none
Glyma.07G075400	Gm05:28324160	Gm05:28324114..28324160	0.692266	3.62224e-09	0.078062	Distal	none
Glyma.12G201900	Gm05:28852246	Gm05:28852194..28853098	-1.21808	4.56464e-14	0.194288	Distal	none
Glyma.09G158600	Gm05:28852835	Gm05:28852228..28853855	0.806883	6.32889e-08	0.111145	Distal	none
Glyma.17G040600	Gm05:28868481	Gm05:28571343..28997576	-0.469101	4.54691e-07	0.0996176	Distal	none
Glyma.15G169500	Gm05:28959367	Gm05:28952502..28959686	-0.683503	1.73366e-07	0.107386	Distal	none
Glyma.03G188900	Gm05:29171436	Gm05:28927300..29267664	0.664239	3.55833e-09	0.138381	Distal	none
Glyma.05G119100	Gm05:29956734	Gm05:29725689..30071913	0.566691	1.26197e-09	0.139205	Distal	none
Glyma.20G193800	Gm05:31056581	Gm05:31056580..31056606	0.701733	2.35212e-07	0.104488	Distal	none
Glyma.05G119100	Gm05:31316083	Gm05:31027714..31511598	0.563775	3.00209e-10	0.148215	Local	none
Glyma.03G188900	Gm05:31480476	Gm05:31353232..31729972	0.617146	9.22232e-08	0.112979	Distal	none
Glyma.05G122200	Gm05:31615205	Gm05:31405682..31864422	-0.505621	8.96865e-13	0.189063	Local	none
Glyma.05G133466	Gm05:31721069	Gm05:31353232..31729972	-0.410343	2.7331e-07	0.0797774	Local	none
Glyma.05G133466	Gm05:31732325	Gm05:31717849..31880147	-0.399519	1.79487e-07	0.0838449	Local	none
Glyma.05G119100	Gm05:31760412	Gm05:31527083..31996309	0.429336	1.39235e-08	0.122334	Local	none
Glyma.06G272500	Gm05:31881692	Gm05:31847796..32094697	0.431492	2.91843e-07	0.101437	Distal	none
Glyma.16G123100	Gm05:31965168	Gm05:31845478..32052486	-0.384418	1.21646e-07	0.109357	Distal	none
Glyma.13G327951	Gm05:31969513	Gm05:31527083..31996309	0.50613	5.38819e-07	0.098849	Distal	none
Glyma.05G127000	Gm05:32071276	Gm05:31846774..32136163	-0.475697	7.96563e-11	0.156387	Local	none
Glyma.05G127700	Gm05:32147603	Gm05:32136435..32467765	-0.482961	4.63258e-10	0.102924	Local	none
Glyma.05G130300	Gm05:32368548	Gm05:32136435..32467765	-0.806111	2.65081e-26	0.117054	Local	none
Glyma.05G133466	Gm05:32437745	Gm05:32136435..32467765	-0.385912	4.94756e-08	0.115378	Local	none
Glyma.05G131300	Gm05:32556184	Gm05:32437684..32575441	-0.602964	3.62871e-07	0.102756	Local	none
Glyma.05G132200	Gm05:32557976	Gm05:32437684..32575441	-0.56739	1.21117e-07	0.110247	Local	none
Glyma.05G133466	Gm05:32697794	Gm05:32458871..32913672	-0.678627	1.88287e-21	0.224866	Local	none
Glyma.05G133500	Gm05:32697794	Gm05:32458871..32913672	-0.539799	2.69744e-16	0.224866	Local	none
Glyma.05G133466	Gm05:32976916	Gm05:32950584..33220700	-0.446813	1.03729e-09	0.111885	Local	none
Glyma.05G133500	Gm05:32976916	Gm05:32950584..33220700	-0.366524	8.34892e-08	0.111885	Local	none
Glyma.03G197300	Gm05:33068539	Gm05:33068538..33139395	0.515788	7.6416e-07	0.0830894	Distal	none
Glyma.05G149700	Gm05:33185173	Gm05:33076258..33359204	0.682246	9.66568e-08	0.0780221	Distal	none
Glyma.08G030000	Gm05:33185173	Gm05:33076258..33359204	0.443693	3.05807e-09	0.0780221	Distal	none
Glyma.11G084100	Gm05:33249037	Gm05:33248956..33345091	0.558392	3.57553e-07	0.102857	Distal	none
Glyma.05G133466	Gm05:33249625	Gm05:33019218..33253857	0.751295	3.82757e-08	0.113887	Local	none
Glyma.05G133500	Gm05:33249625	Gm05:33019218..33253857	0.703489	3.40765e-08	0.113887	Local	none
Glyma.13G000200	Gm05:33250414	Gm05:33249075..33253592	0.720769	4.34855e-07	0.0943926	Distal	none
Glyma.05G133500	Gm05:33257949	Gm05:33055693..33427574	-0.375078	6.02279e-08	0.0825414	Local	none
Glyma.05G133466	Gm05:33271696	Gm05:33055693..33427574	-0.411719	1.14073e-07	0.115186	Local	none
Glyma.05G133500	Gm05:33340700	Gm05:33340699..33734420	-0.362903	8.00411e-08	0.0885175	Local	none
Glyma.08G030000	Gm05:33369235	Gm05:33340699..33734420	0.333937	9.16627e-10	0.143937	Distal	none
Glyma.10G027700	Gm05:33389760	Gm05:33340699..33734420	0.668384	5.49108e-07	0.0975683	Distal	none
Glyma.05G122200	Gm05:33397810	Gm05:33364654..33734933	0.352426	5.37824e-08	0.0880808	Distal	none
Glyma.10G006000	Gm05:33474571	Gm05:33340699..33734420	0.678924	8.09477e-08	0.112971	Distal	none
Glyma.05G142400	Gm05:33506149	Gm05:33340699..33734420	0.806011	7.83322e-08	0.112312	Local	none
Glyma.10G177300	Gm05:33513162	Gm05:33340699..33734420	0.502715	5.63528e-07	0.097016	Distal	none
Glyma.05G149700	Gm05:33527206	Gm05:33340699..33734420	0.635091	6.35982e-13	0.179171	Local	none
Glyma.05G146700	Gm05:33535718	Gm05:33364654..33734933	0.509938	9.15637e-13	0.185505	Local	none
Glyma.07G218600	Gm05:33545315	Gm05:33340699..33734420	0.623695	4.43464e-07	0.0795973	Distal	none
Glyma.05G141300	Gm05:33545587	Gm05:33364654..33734933	-0.610436	1.82212e-18	0.103494	Local	none
Glyma.13G146600	Gm05:33545587	Gm05:33364654..33734933	-0.328186	3.67308e-07	0.103494	Distal	none
Glyma.10G031400	Gm05:33566688	Gm05:33340699..33734420	0.5517	8.09364e-08	0.0970896	Distal	none
Glyma.15G071200	Gm05:33679051	Gm05:33493665..33681581	0.441303	1.78271e-07	0.108047	Distal	none
Glyma.17G147500	Gm05:33679051	Gm05:33493665..33681581	0.412581	8.35235e-08	0.108047	Distal	none
Glyma.05G143900	Gm05:33836838	Gm05:33693227..33911176	-0.69417	1.843e-07	0.104104	Local	none
Glyma.05G157200	Gm05:33936782	Gm05:33867521..34172018	-0.3601	4.32641e-07	0.0987959	Distal	none
Glyma.05G146700	Gm05:34055438	Gm05:33867521..34172018	-0.750939	4.85566e-28	0.343841	Local	none
Glyma.20G213700	Gm05:34396297	Gm05:34199274..34623145	0.618649	1.07741e-08	0.0827229	Distal	none
Glyma.05G149900	Gm05:34396630	Gm05:34130936..34622517	-0.694059	1.83663e-08	0.12008	Local	none
Glyma.08G030000	Gm05:34420914	Gm05:34199274..34623145	0.362512	8.21519e-10	0.144638	Distal	none
Glyma.05G149700	Gm05:34437858	Gm05:34199274..34623145	0.762609	2.76101e-22	0.0837592	Local	none
Glyma.11G188700	Gm05:34577857	Gm05:34130936..34622517	0.50763	2.47907e-07	0.107064	Distal	none
Glyma.13G357100	Gm05:34587546	Gm05:34199274..34623145	0.674527	2.31136e-07	0.105432	Distal	none
Glyma.15G014700	Gm05:34663268	Gm05:34545133..34971895	0.756115	2.89456e-07	0.104308	Distal	none
Glyma.05G152600	Gm05:34691793	Gm05:34497210..34880037	-0.453934	1.55577e-11	0.187698	Local	none
Glyma.05G152700	Gm05:34691793	Gm05:34497210..34880037	-0.529427	1.60872e-12	0.187698	Local	none
Glyma.05G153500	Gm05:34738867	Gm05:34497210..34880037	-0.460383	5.56861e-11	0.0814842	Local	none
Glyma.13G341700	Gm05:34970783	Gm05:34545133..34971895	0.712402	7.80725e-07	0.0982466	Distal	none
Glyma.05G157200	Gm05:35003139	Gm05:34756777..35241814	-0.634945	4.02389e-19	0.25203	Local	none
Glyma.08G030000	Gm05:35374570	Gm05:35340925..35774723	0.219441	4.05527e-07	0.10079	Distal	none
Glyma.05G165700	Gm05:35675904	Gm05:35440870..35927030	-0.418105	1.41068e-12	0.181005	Local	none
Glyma.11G074900	Gm05:35687806	Gm05:35451321..35687806	0.434975	5.53676e-07	0.102287	Distal	none
Glyma.05G197500	Gm05:35927030	Gm05:35440870..35927030	0.505089	3.08009e-14	0.201911	Distal	none
Glyma.14G187500	Gm05:35944466	Gm05:35775177..36138914	0.372827	2.30226e-07	0.105875	Distal	none
Glyma.08G132000	Gm05:36261179	Gm05:36253122..36262494	0.869113	3.75133e-07	0.102122	Distal	none
Glyma.06G317800	Gm05:36262134	Gm05:36241725..36262158	0.517014	4.63454e-07	0.0968335	Distal	none
Glyma.14G009700	Gm05:36320345	Gm05:36246270..36453411	0.417918	8.0307e-08	0.113471	Distal	none
Glyma.05G153200	Gm05:36349943	Gm05:36246270..36453411	-0.413912	2.89019e-07	0.0927863	Distal	none
Glyma.05G174300	Gm05:36351578	Gm05:36246270..36453411	-0.483226	5.90397e-09	0.128346	Local	none
Glyma.05G179300	Gm05:36377852	Gm05:36252710..36377897	-0.598508	7.20751e-07	0.0996063	Local	none
Glyma.05G186800	Gm05:36393646	Gm05:36221507..36409975	-0.775514	4.86915e-07	0.0850885	Local	none
Glyma.05G186800	Gm05:36672336	Gm05:36427351..36867830	-0.941409	2.5901e-11	0.0799305	Local	none
Glyma.13G347700	Gm05:36723835	Gm05:36567141..36946807	-0.387885	5.72319e-07	0.100012	Distal	none
Glyma.05G179300	Gm05:36743169	Gm05:36567141..36946807	0.537684	3.10963e-10	0.149111	Local	none
Glyma.05G184200	Gm05:37135004	Gm05:36755645..37151095	0.415188	1.17179e-08	0.0875122	Local	none
Glyma.12G119800	Gm05:37160015	Gm05:37159981..37160898	-0.735225	1.10966e-07	0.109123	Distal	none
Glyma.05G187400	Gm05:37266084	Gm05:37090539..37548538	-0.684719	5.57549e-12	0.169868	Local	none
Glyma.05G184300	Gm05:37289199	Gm05:37271332..37762331	-0.350153	2.042e-07	0.107545	Local	none
Glyma.05G188500	Gm05:37524287	Gm05:37445174..37723091	-0.525008	5.328e-13	0.185286	Local	none
Glyma.05G191200	Gm05:37666168	Gm05:37271332..37762331	0.434563	9.26699e-08	0.0833433	Local	none
Glyma.05G191333	Gm05:37684946	Gm05:37271332..37762331	0.495892	1.28667e-10	0.136815	Local	none
Glyma.05G194400	Gm05:37959969	Gm05:37923032..38407998	-0.562047	9.40942e-11	0.0841609	Local	none
Glyma.05G196300	Gm05:38010604	Gm05:37923032..38407998	-0.491144	8.09766e-09	0.0914474	Local	none
Glyma.05G146700	Gm05:38025954	Gm05:37818143..38050371	0.43761	1.07861e-07	0.108891	Distal	none
Glyma.05G196900	Gm05:38121622	Gm05:38088555..38148805	-0.417358	6.09398e-11	0.0964798	Local	none
Glyma.07G059400	Gm05:38121622	Gm05:38088555..38148805	0.332422	6.44828e-07	0.0964798	Distal	none
Glyma.05G199300	Gm05:38144353	Gm05:37923032..38407998	-0.405674	3.34052e-08	0.0944806	Local	none
Glyma.05G197500	Gm05:38175708	Gm05:37923032..38407998	0.664023	1.28669e-26	0.0890192	Local	none
Glyma.07G082500	Gm05:38668129	Gm05:38654517..39040517	0.345797	7.59123e-07	0.0976561	Distal	none
Glyma.06G164900	Gm05:38729221	Gm05:38728928..38731040	0.448317	7.7719e-07	0.101972	Distal	none
Glyma.05G205651	Gm05:38890409	Gm05:38654517..39040517	-0.588902	5.03272e-07	0.0815093	Local	none
Glyma.05G212800	Gm05:39480264	Gm05:39373178..39763579	0.909904	1.84699e-15	0.113518	Local	none
Glyma.05G213800	Gm05:39480264	Gm05:39373178..39763579	0.584579	6.66268e-08	0.113518	Local	none
Glyma.06G018700	Gm05:39517435	Gm05:39151153..39520921	0.373187	2.07754e-07	0.111422	Distal	none
Glyma.05G218000	Gm05:39554572	Gm05:39373178..39763579	-0.552705	1.88913e-09	0.134823	Local	none
Glyma.05G212700	Gm05:39561474	Gm05:39373178..39763579	0.6838	2.93864e-13	0.11485	Local	none
Glyma.05G217300	Gm05:39684574	Gm05:39654289..40146888	-0.773628	1.26453e-14	0.12152	Local	none
Glyma.05G216700	Gm05:39718938	Gm05:39641840..39980926	0.374118	1.71052e-07	0.10833	Local	none
Glyma.05G215600	Gm05:39745620	Gm05:39654289..40146888	0.544131	1.61146e-07	0.1111	Local	none
Glyma.05G212500	Gm05:39839745	Gm05:39654289..40146888	-0.649661	2.45146e-09	0.0909256	Local	none
Glyma.05G218850	Gm05:39880910	Gm05:39654289..40146888	-0.579534	1.28805e-10	0.155757	Local	none
Glyma.05G218100	Gm05:39888251	Gm05:39654289..40146888	0.844764	1.50627e-21	0.146798	Local	none
Glyma.17G067100	Gm05:39946963	Gm05:39641840..39980926	0.528633	5.5628e-07	0.104383	Distal	none
Glyma.05G219600	Gm05:39960084	Gm05:39641840..39980926	0.402804	1.47565e-08	0.119683	Local	none
Glyma.01G156200	Gm05:40315905	Gm05:40130721..40570941	0.307023	2.36261e-07	0.0874335	Distal	none
Glyma.15G129200	Gm05:40315905	Gm05:40130721..40570941	0.298617	2.96059e-07	0.0874335	Distal	none
Glyma.17G007600	Gm05:40315905	Gm05:40130721..40570941	0.36059	3.18234e-07	0.0874335	Distal	none
Glyma.05G223400	Gm05:40323040	Gm05:40130721..40570941	-0.78572	7.39515e-21	0.271902	Local	none
Glyma.05G225800	Gm05:40493974	Gm05:40389738..40683563	1.01419	8.79155e-15	0.201744	Local	none
Glyma.05G231500	Gm05:40961414	Gm05:40832192..41327992	-0.487692	8.1204e-12	0.177209	Local	none
Glyma.05G233500	Gm05:41027705	Gm05:40832192..41327992	-0.51436	3.61232e-12	0.155795	Local	none
Glyma.05G233100	Gm05:41081353	Gm05:40832192..41327992	0.658797	2.02218e-21	0.281099	Local	none
Glyma.05G236700	Gm05:41351977	Gm05:41344901..41481109	-0.481112	5.71805e-09	0.13257	Local	none
Glyma.05G243900	Gm05:41640984	Gm05:41513830..41723955	-0.384707	6.55422e-07	0.0963689	Local	none
Glyma.05G233100	Gm05:41716378	Gm05:41513830..41723955	0.414866	1.72463e-09	0.0771788	Local	none
Glyma.05G245100	Gm05:41716829	Gm05:41513830..41723955	0.379052	1.14331e-07	0.111516	Local	none
Glyma.07G073800	Gm05:41776480	Gm05:41776284..41776480	-0.654336	8.75259e-09	0.123462	Distal	none
Glyma.16G103800	Gm05:41793785	Gm05:41789683..42226640	0.406646	2.19149e-07	0.107487	Distal	none
Glyma.05G233100	Gm05:41822965	Gm05:41691744..41822965	0.427247	4.25006e-09	0.135579	Local	none
Glyma.05G225800	Gm05:41857084	Gm05:41805312..41990481	0.788671	1.24325e-07	0.109639	Distal	none
Glyma.11G012700	Gm05:41899398	Gm05:41805312..41990481	0.678168	2.54438e-07	0.10519	Distal	none
Glyma.09G211500	Gm05:41906894	Gm05:41805312..41990481	0.63819	3.65007e-07	0.100325	Distal	none
Glyma.06G272000	Gm05:41911375	Gm05:41805312..41990481	0.686249	4.67815e-08	0.114859	Distal	none
Glyma.05G244100	Gm05:41912185	Gm05:41805312..41990481	-0.742651	3.50706e-08	0.118119	Local	none
Glyma.14G078200	Gm05:41937371	Gm05:41789683..42226640	0.412794	3.23864e-07	0.106061	Distal	none
Glyma.05G245100	Gm05:41960699	Gm05:41789683..42226640	0.45829	1.4295e-10	0.0791999	Local	none
Glyma.05G223400	Gm05:41965227	Gm05:41789683..42226640	-0.388812	2.27325e-07	0.115188	Distal	none
Glyma.05G243900	Gm05:42108880	Gm05:41789683..42226640	-0.636736	2.2891e-14	0.0990353	Local	none
Glyma.05G243900	Gm05:42234125	Gm05:42233593..42270250	-0.554643	3.75122e-10	0.0849548	Local	none
Glyma.05G245100	Gm05:42250405	Gm05:42233593..42270250	0.403827	6.39375e-07	0.0996411	Local	none
Glyma.06G001200	Gm06:125307	Gm06:36128..531020	0.454972	5.98083e-09	0.130237	Local	none
Glyma.06G002900	Gm06:241661	Gm06:36128..531020	0.534823	2.47807e-14	0.202398	Local	none
Glyma.06G003200	Gm06:285485	Gm06:36128..531020	0.787539	6.92065e-23	0.11498	Local	none
Glyma.06G003900	Gm06:580247	Gm06:372621..828180	-0.672673	3.42976e-16	0.0787356	Local	none
Glyma.03G175800	Gm06:766847	Gm06:740607..1226267	0.554394	4.89131e-08	0.0810554	Distal	none
Glyma.06G013900	Gm06:807036	Gm06:372621..828180	-0.418671	4.1739e-07	0.104705	Local	none
Glyma.06G019800	Gm06:1447470	Gm06:1008835..1502917	0.432185	3.67229e-09	0.0857409	Local	none
Glyma.06G020700	Gm06:1564270	Gm06:1521599..1626159	-0.669108	7.05571e-15	0.0986654	Local	none
Glyma.06G043900	Gm06:1568640	Gm06:1521599..1626159	0.41553	5.40819e-08	0.119422	Distal	none
Glyma.06G050400	Gm06:1583976	Gm06:1521599..1626159	-0.462949	4.10226e-07	0.10657	Distal	none
Glyma.06G021400	Gm06:1619478	Gm06:1493559..1625175	-0.528982	1.49499e-11	0.174793	Local	none
Glyma.04G022660	Gm06:1753969	Gm06:1745681..1754208	-1.07949	3.08936e-09	0.130038	Distal	none
Glyma.06G024400	Gm06:1810786	Gm06:1746998..1868818	-0.827366	7.27166e-13	0.0818282	Local	none
Glyma.06G024500	Gm06:1822428	Gm06:1746998..1868818	0.790802	4.09112e-14	0.176177	Local	none
Glyma.05G197500	Gm06:2027325	Gm06:2026817..2030785	0.724875	3.83117e-07	0.0839201	Distal	none
Glyma.04G028900	Gm06:2027838	Gm06:2026817..2030785	1.40796	3.02508e-11	0.15651	Distal	none
Glyma.05G212700	Gm06:2029390	Gm06:2026817..2030785	1.0037	8.36188e-09	0.126585	Distal	none
Glyma.06G028900	Gm06:2096291	Gm06:2084025..2233884	0.426306	2.03139e-08	0.127147	Local	none
Glyma.06G032000	Gm06:2121408	Gm06:2097460..2121408	-0.395591	2.08669e-08	0.126452	Local	none
Glyma.06G032000	Gm06:2483258	Gm06:2334351..2653035	-0.3959	2.84548e-10	0.182445	Local	none
Glyma.06G032500	Gm06:2533330	Gm06:2334351..2653035	-0.469837	8.84417e-13	0.181098	Local	none
Glyma.06G036100	Gm06:2722588	Gm06:2616178..2855530	-0.523389	4.75404e-09	0.13275	Local	none
Glyma.03G156700	Gm06:2832380	Gm06:2832379..2884238	0.530236	2.15193e-07	0.111173	Distal	none
Glyma.06G041700	Gm06:3119040	Gm06:2999539..3379401	0.545541	9.24302e-12	0.165135	Local	none
Glyma.06G042500	Gm06:3194155	Gm06:2999539..3379401	-0.575962	5.3468e-15	0.207829	Local	none
Glyma.06G044700	Gm06:3316400	Gm06:3141711..3553516	-0.451167	2.70978e-07	0.0851052	Local	none
Glyma.06G295100	Gm06:3317427	Gm06:3141711..3553516	-0.349993	7.89726e-07	0.0981662	Distal	none
Glyma.06G045600	Gm06:3385671	Gm06:3141711..3553516	-0.525845	1.65843e-12	0.177897	Local	none
Glyma.06G043700	Gm06:3385982	Gm06:3141711..3553516	-0.640195	1.349e-17	0.201048	Local	none
Glyma.06G020700	Gm06:3508586	Gm06:3141711..3553516	-0.472895	5.49243e-07	0.0897572	Distal	none
Glyma.06G047200	Gm06:3546967	Gm06:3141711..3553516	0.391718	1.57136e-08	0.120632	Local	none
Glyma.06G048300	Gm06:3807837	Gm06:3589786..3999805	0.376637	5.00416e-07	0.0879428	Local	none
Glyma.06G050400	Gm06:3812195	Gm06:3589786..3999805	-0.67693	2.43443e-19	0.263485	Local	none
Glyma.07G159600	Gm06:3978430	Gm06:3901482..4142665	0.536561	2.54731e-07	0.0808202	Distal	none
Glyma.06G041700	Gm06:3995969	Gm06:3901482..4142665	0.50606	2.4856e-08	0.0770877	Local	none
Glyma.06G047200	Gm06:4107349	Gm06:4099701..4522356	0.38852	1.3468e-08	0.125407	Local	none
Glyma.15G044500	Gm06:4221629	Gm06:4099701..4522356	0.345532	5.11168e-07	0.0849566	Distal	none
Glyma.06G059402	Gm06:4320982	Gm06:4099701..4522356	0.518463	1.37421e-13	0.0776391	Local	none
Glyma.12G135500	Gm06:4693064	Gm06:4455401..4693209	-0.68192	2.31374e-09	0.135348	Distal	none
Glyma.12G141400	Gm06:4693064	Gm06:4455401..4693209	-0.852306	4.60763e-13	0.135348	Distal	none
Glyma.07G158700	Gm06:4811614	Gm06:4568501..4862453	0.678318	1.73282e-07	0.102937	Distal	none
Glyma.13G230500	Gm06:5038124	Gm06:5011785..5302066	0.593262	6.49127e-07	0.101995	Distal	none
Glyma.20G069800	Gm06:5069248	Gm06:5011785..5302066	0.483595	5.52302e-07	0.100259	Distal	none
Glyma.19G044700	Gm06:5161859	Gm06:5011785..5302066	0.663955	4.55858e-07	0.101185	Distal	none
Glyma.02G065000	Gm06:5207305	Gm06:5011785..5302066	0.48925	1.11006e-07	0.0894259	Distal	none
Glyma.12G030400	Gm06:5240540	Gm06:5011785..5302066	0.538168	2.82517e-07	0.108785	Distal	none
Glyma.06G071500	Gm06:5450482	Gm06:5260396..5647280	-0.732897	5.21228e-09	0.0912067	Local	none
Glyma.07G132300	Gm06:5453151	Gm06:5453150..5655024	0.575892	2.36611e-07	0.10284	Distal	none
Glyma.06G072400	Gm06:5515183	Gm06:5260396..5647280	0.631169	5.11179e-15	0.0762139	Local	none
Glyma.05G106900	Gm06:5546754	Gm06:5260396..5647280	0.521742	1.88872e-09	0.154835	Distal	none
Glyma.06G075300	Gm06:5790225	Gm06:5586285..5961515	-0.620246	4.55475e-14	0.206272	Local	none
Glyma.10G297600	Gm06:5980258	Gm06:5922026..6267825	0.628567	7.34627e-07	0.0963449	Distal	none
Glyma.08G204400	Gm06:5988224	Gm06:5922026..6267825	0.490976	3.56472e-07	0.102068	Distal	none
Glyma.06G078200	Gm06:6021853	Gm06:5922026..6267825	-0.681348	2.70981e-12	0.176563	Local	none
Glyma.06G083900	Gm06:6415840	Gm06:6336950..6582290	0.474572	4.9431e-08	0.121019	Local	none
Glyma.06G084600	Gm06:6466348	Gm06:6233574..6709211	-0.497229	3.71831e-14	0.171867	Local	none
Glyma.06G084400	Gm06:6469701	Gm06:6233574..6709211	-0.461113	1.25923e-12	0.179719	Local	none
Glyma.20G123400	Gm06:6511261	Gm06:6336950..6582290	0.429443	4.18e-08	0.116952	Distal	none
Glyma.06G085900	Gm06:6584494	Gm06:6233574..6709211	-0.357875	1.12825e-07	0.113864	Local	none
Glyma.20G024400	Gm06:6685555	Gm06:6463578..6685555	0.688217	1.34078e-07	0.0838898	Distal	none
Glyma.18G229300	Gm06:6843285	Gm06:6523536..6882736	0.650916	3.74002e-07	0.0947323	Distal	none
Glyma.06G090100	Gm06:6963556	Gm06:6796095..7198613	0.364641	1.5285e-07	0.111581	Local	none
Glyma.06G089800	Gm06:6973052	Gm06:6796095..7198613	0.407082	2.52348e-09	0.135307	Local	none
Glyma.09G184300	Gm06:7092891	Gm06:7041897..7182458	0.393274	2.93542e-08	0.117928	Distal	none
Glyma.06G103300	Gm06:7566629	Gm06:7325011..7758595	0.557164	2.59344e-16	0.231274	Local	none
Glyma.06G097900	Gm06:7698787	Gm06:7659136..8005113	0.713457	1.94374e-10	0.157355	Local	none
Glyma.06G103300	Gm06:7861189	Gm06:7655994..8079031	0.347954	8.1084e-12	0.165895	Local	none
Glyma.06G100200	Gm06:7933144	Gm06:7933143..7948768	0.428847	2.65271e-10	0.144663	Local	none
Glyma.08G051100	Gm06:8501200	Gm06:8339943..8510127	0.703085	2.65504e-07	0.0848536	Distal	none
Glyma.02G055500	Gm06:8510127	Gm06:8339943..8510127	0.646331	7.33628e-07	0.0967347	Distal	none
Glyma.16G098700	Gm06:8767959	Gm06:8614250..8989682	0.396097	4.34372e-09	0.126954	Distal	none
Glyma.17G221900	Gm06:9015909	Gm06:8993122..9275842	0.448244	2.74838e-07	0.108089	Distal	none
Glyma.06G103300	Gm06:9177897	Gm06:8973171..9427570	0.323899	3.7514e-09	0.139134	Local	none
Glyma.06G113500	Gm06:9191625	Gm06:8993122..9275842	-0.454836	1.51085e-08	0.124164	Local	none
Glyma.06G114900	Gm06:9221487	Gm06:8973171..9427570	0.433252	1.23175e-10	0.160262	Local	none
Glyma.02G198200	Gm06:9649844	Gm06:9584905..9841087	0.500424	7.41144e-07	0.0854693	Distal	none
Glyma.06G119700	Gm06:9681521	Gm06:9584905..9841087	-0.515575	1.18776e-07	0.0776298	Local	none
Glyma.06G324400	Gm06:9735800	Gm06:9584905..9841087	0.51775	3.267e-07	0.0851359	Distal	none
Glyma.06G124300	Gm06:9749183	Gm06:9584905..9841087	0.514679	2.7511e-07	0.0806695	Local	none
Glyma.07G265500	Gm06:9756865	Gm06:9584905..9841087	0.524689	1.40837e-07	0.0816696	Distal	none
Glyma.04G240300	Gm06:9995765	Gm06:9995691..9995830	-1.11756	1.32009e-13	0.188503	Distal	none
Glyma.07G190800	Gm06:10101564	Gm06:10101563..10101581	-0.790632	4.45754e-07	0.0974643	Distal	none
Glyma.19G032800	Gm06:10175805	Gm06:10134965..10476293	0.508333	4.24749e-07	0.104583	Distal	none
Glyma.06G126900	Gm06:10449713	Gm06:10134965..10476293	0.553778	4.05342e-08	0.118074	Local	none
Glyma.06G130100	Gm06:10670560	Gm06:10423705..10747510	-0.402198	7.82639e-07	0.0986264	Local	none
Glyma.06G138700	Gm06:11245447	Gm06:11042770..11485759	-0.874333	5.88968e-18	0.238542	Local	none
Glyma.13G048500	Gm06:11476637	Gm06:11042770..11485759	-0.739294	5.41651e-07	0.0999943	Distal	none
Glyma.06G143500	Gm06:11642789	Gm06:11595896..11768691	-0.482646	5.66992e-11	0.16266	Local	none
Glyma.06G138700	Gm06:11699585	Gm06:11498536..11932610	-0.686522	2.06777e-07	0.105772	Local	none
Glyma.15G240132	Gm06:11742960	Gm06:11635174..12094539	0.59056	1.14383e-08	0.125028	Distal	none
Glyma.05G070600	Gm06:11889217	Gm06:11675136..12155085	0.423965	2.27289e-07	0.107666	Distal	none
Glyma.06G146000	Gm06:11918485	Gm06:11635174..12094539	-0.774014	7.65005e-08	0.108662	Local	none
Glyma.06G143500	Gm06:11923188	Gm06:11675136..12155085	-0.41928	6.16567e-08	0.0963229	Local	none
Glyma.06G147000	Gm06:11938210	Gm06:11675136..12155085	-0.345405	1.31788e-07	0.104724	Local	none
Glyma.06G154400	Gm06:12544491	Gm06:12274215..12675106	0.474561	3.75955e-07	0.103333	Local	none
Glyma.06G156500	Gm06:12794111	Gm06:12578205..13019548	-0.710015	2.24223e-15	0.208881	Local	none
Glyma.14G044900	Gm06:13014682	Gm06:12887580..13250153	0.357504	7.9844e-07	0.0980895	Distal	none
Glyma.07G048500	Gm06:13032230	Gm06:12887580..13250153	0.454193	2.47734e-07	0.0844095	Distal	none
Glyma.06G156500	Gm06:13207217	Gm06:13140702..13431481	-0.524475	4.53918e-08	0.120628	Local	none
Glyma.06G162700	Gm06:13409522	Gm06:13350952..13410320	0.588658	5.59983e-07	0.0981995	Local	none
Glyma.06G162300	Gm06:13416811	Gm06:13262269..13623701	-0.462716	1.91503e-08	0.152594	Local	none
Glyma.06G163000	Gm06:13422046	Gm06:13324077..13664803	0.561959	4.50132e-13	0.186245	Local	none
Glyma.06G165000	Gm06:13906877	Gm06:13838615..13996145	-0.483165	9.77576e-09	0.124149	Local	none
Glyma.06G173200	Gm06:14508859	Gm06:14299697..14797390	-0.458748	1.46855e-10	0.15853	Local	none
Glyma.06G174000	Gm06:14536017	Gm06:14299697..14797390	0.497551	5.83552e-09	0.101187	Local	none
Glyma.10G222400	Gm06:14791519	Gm06:14299697..14797390	0.358685	8.26203e-07	0.100689	Distal	none
Glyma.04G180400	Gm06:15542608	Gm06:15542506..15542756	0.802714	1.38334e-09	0.0962673	Distal	none
Glyma.04G181200	Gm06:15542608	Gm06:15542506..15542756	-0.825102	5.33408e-07	0.0962673	Distal	none
Glyma.04G179100	Gm06:15542756	Gm06:15542506..15542756	-0.863683	4.55891e-08	0.0908857	Distal	none
Glyma.06G182000	Gm06:15570677	Gm06:15333085..15596270	0.493004	1.24432e-08	0.121676	Local	none
Glyma.06G184900	Gm06:15951299	Gm06:15945941..16445371	0.681066	2.15478e-17	0.109521	Local	none
Glyma.06G186900	Gm06:16195865	Gm06:15945941..16445371	-0.633816	1.9104e-18	0.0826717	Local	none
Glyma.01G225100	Gm06:16225142	Gm06:15945941..16445371	0.419643	3.92063e-08	0.0833235	Distal	none
Glyma.06G269700	Gm06:16436835	Gm06:15945941..16445371	0.46838	2.89999e-08	0.0849121	Distal	none
Glyma.06G189900	Gm06:16455185	Gm06:16448061..16460466	0.926397	4.17871e-08	0.0911481	Local	none
Glyma.06G188800	Gm06:16564602	Gm06:16420486..16564602	0.396702	1.78535e-07	0.103523	Local	none
Glyma.06G192100	Gm06:16741886	Gm06:16491694..16987652	0.485278	5.58789e-15	0.0823489	Local	none
Glyma.06G192600	Gm06:16742364	Gm06:16491694..16987652	0.515728	7.23562e-07	0.0953257	Local	none
Glyma.07G063100	Gm06:16759349	Gm06:16759348..16779509	-0.752841	2.24253e-10	0.146208	Distal	none
Glyma.07G075400	Gm06:16759504	Gm06:16759348..16779509	0.522432	4.08473e-07	0.100741	Distal	none
Glyma.12G040300	Gm06:16781765	Gm06:16760065..17168975	0.568857	2.37235e-07	0.110023	Distal	none
Glyma.05G057500	Gm06:17121249	Gm06:17028391..17341485	0.405292	3.42601e-07	0.0860156	Distal	none
Glyma.09G184300	Gm06:17183720	Gm06:17028391..17341485	0.474895	6.63936e-07	0.0981938	Distal	none
Glyma.04G168200	Gm06:17317641	Gm06:17317542..17317679	0.694254	1.00881e-08	0.128812	Distal	none
Glyma.08G319500	Gm06:17599088	Gm06:17337207..17627800	-0.38107	2.62035e-07	0.105407	Distal	none
Glyma.17G033600	Gm06:17644094	Gm06:17451989..17902719	0.518658	1.84415e-07	0.0795339	Distal	none
Glyma.04G168200	Gm06:17715574	Gm06:17451989..17902719	0.478798	4.63443e-07	0.0880921	Distal	none
Glyma.06G023600	Gm06:17963823	Gm06:17632356..18107377	0.43749	5.41306e-07	0.0926657	Distal	none
Glyma.11G059100	Gm06:18489325	Gm06:18241773..18602036	0.527351	2.17981e-07	0.106671	Distal	none
Glyma.06G202300	Gm06:18560746	Gm06:18500566..18801526	-0.3761	7.58178e-09	0.1256	Local	none
Glyma.05G020900	Gm06:18697045	Gm06:18500566..18801526	0.390809	2.24317e-07	0.0860884	Distal	none
Glyma.06G202100	Gm06:18697045	Gm06:18500566..18801526	0.451925	3.15065e-08	0.0860884	Local	none
Glyma.02G294000	Gm06:19226204	Gm06:18962595..19460162	0.390063	5.36124e-08	0.095187	Distal	none
Glyma.13G218800	Gm06:19254561	Gm06:19253535..19257996	-0.637962	5.68028e-07	0.0773321	Distal	none
Glyma.05G031000	Gm06:20048508	Gm06:19963161..20447678	-0.605436	2.43784e-07	0.09244	Distal	none
Glyma.07G266000	Gm06:20053658	Gm06:19963161..20447678	-0.598045	5.59804e-07	0.100488	Distal	none
Glyma.08G342500	Gm06:20055948	Gm06:19963161..20447678	-0.538442	3.23408e-07	0.0862313	Distal	none
Glyma.09G005600	Gm06:20055948	Gm06:19963161..20447678	-0.546159	4.2442e-07	0.0862313	Distal	none
Glyma.02G296300	Gm06:20401461	Gm06:20146292..20644434	-0.423044	3.06702e-07	0.107756	Distal	none
Glyma.14G176500	Gm06:20411975	Gm06:20146292..20644434	0.394734	7.32916e-07	0.0913129	Distal	none
Glyma.06G214800	Gm06:20433551	Gm06:20146292..20644434	0.523646	1.13675e-11	0.0904817	Distal	none
Glyma.06G231100	Gm06:20865035	Gm06:20449385..20948700	0.919852	5.25239e-10	0.142586	Distal	none
Glyma.10G256100	Gm06:22311684	Gm06:22295434..22690496	0.463253	1.80479e-07	0.106277	Distal	none
Glyma.12G135500	Gm06:23417112	Gm06:23379903..23417250	-0.62359	8.08168e-09	0.123051	Distal	none
Glyma.12G141400	Gm06:23417112	Gm06:23379903..23417250	-0.716137	1.77322e-11	0.123051	Distal	none
Glyma.06G206700	Gm06:24758874	Gm06:24758873..25255272	-0.428804	3.1543e-08	0.0982622	Distal	none
Glyma.17G233400	Gm06:27518624	Gm06:27430916..27769343	0.371187	8.36047e-07	0.0962168	Distal	none
Glyma.05G231500	Gm06:32479338	Gm06:32170047..32657251	-0.359782	2.52114e-07	0.0914885	Distal	none
Glyma.17G052600	Gm06:32645326	Gm06:32170047..32657251	-0.330788	3.70601e-07	0.0998358	Distal	none
Glyma.18G009100	Gm06:33696934	Gm06:33429900..33740266	-0.473144	6.79862e-07	0.100017	Distal	none
Glyma.03G008800	Gm06:34653425	Gm06:34193047..34686471	0.465192	4.09674e-08	0.121824	Distal	none
Glyma.06G229400	Gm06:34789665	Gm06:34713345..35203943	0.594688	1.9068e-11	0.16811	Local	none
Glyma.06G229900	Gm06:35250636	Gm06:35023647..35487437	0.436362	3.51249e-15	0.079716	Local	none
Glyma.18G211900	Gm06:35892697	Gm06:35886287..36373425	-0.536807	6.8099e-08	0.0866867	Distal	none
Glyma.01G241200	Gm06:36849340	Gm06:36538049..37022751	-0.757971	5.05755e-07	0.0877222	Distal	none
Glyma.14G170900	Gm06:36937962	Gm06:36538049..37022751	-0.41434	3.05961e-07	0.0832226	Distal	none
Glyma.06G223800	Gm06:37063310	Gm06:36690550..37189567	-0.437343	4.88016e-07	0.102759	Distal	none
Glyma.13G039301	Gm06:37621747	Gm06:37394287..37891974	-0.676618	4.55003e-07	0.101226	Distal	none
Glyma.13G039600	Gm06:37621747	Gm06:37394287..37891974	-0.689812	2.68068e-07	0.101226	Distal	none
Glyma.07G256300	Gm06:37820530	Gm06:37394287..37891974	-0.670677	4.27025e-07	0.0791611	Distal	none
Glyma.06G234200	Gm06:38099165	Gm06:38000791..38248200	-0.439345	3.98056e-08	0.10224	Distal	none
Glyma.10G017400	Gm06:38129918	Gm06:38129917..38135721	-1.31965	1.7699e-09	0.104428	Distal	none
Glyma.07G056000	Gm06:38136606	Gm06:37705328..38137853	-0.440852	1.1177e-07	0.109075	Distal	none
Glyma.06G236676	Gm06:38357580	Gm06:38069706..38566406	-0.753144	7.44266e-12	0.17379	Local	none
Glyma.16G136600	Gm06:38460436	Gm06:38069706..38566406	0.442144	1.34172e-08	0.126415	Distal	none
Glyma.02G247000	Gm06:38485560	Gm06:38069706..38566406	0.755841	4.06785e-08	0.0932907	Distal	none
Glyma.08G230600	Gm06:38612568	Gm06:38612463..38612728	0.916967	6.07912e-12	0.166972	Distal	none
Glyma.08G229100	Gm06:38612638	Gm06:38612463..38612728	-0.83925	1.41641e-09	0.143431	Distal	none
Glyma.07G020900	Gm06:38853731	Gm06:38540277..39036948	-1.01824	5.42403e-07	0.102852	Distal	none
Glyma.06G212800	Gm06:39142418	Gm06:38897582..39375342	0.503397	6.49601e-07	0.0953156	Distal	none
Glyma.06G249100	Gm06:39443285	Gm06:39413149..39685193	-0.556853	1.97466e-08	0.0976675	Distal	none
Glyma.13G139000	Gm06:39530436	Gm06:39458776..39957605	-0.4012	7.51005e-07	0.0829816	Distal	none
Glyma.08G204800	Gm06:39555000	Gm06:39413149..39685193	-0.699346	1.32101e-07	0.0860152	Distal	none
Glyma.16G166600	Gm06:39555772	Gm06:39413149..39685193	-0.655152	8.33263e-08	0.0784578	Distal	none
Glyma.04G021600	Gm06:39586422	Gm06:39458776..39957605	0.450435	1.08844e-08	0.111515	Distal	none
Glyma.05G002200	Gm06:39618762	Gm06:39413149..39685193	-0.634015	5.98976e-08	0.0821577	Distal	none
Glyma.09G092700	Gm06:39626660	Gm06:39413149..39685193	-0.82372	8.65038e-09	0.103104	Distal	none
Glyma.11G154900	Gm06:39626660	Gm06:39413149..39685193	-0.71282	4.93164e-07	0.103104	Distal	none
Glyma.04G057900	Gm06:39676465	Gm06:39458776..39957605	-0.370833	6.64827e-07	0.082078	Distal	none
Glyma.06G225700	Gm06:39758709	Gm06:39458776..39957605	-0.437352	2.37081e-09	0.082427	Distal	none
Glyma.17G001500	Gm06:39758709	Gm06:39458776..39957605	-0.376806	4.38446e-07	0.082427	Distal	none
Glyma.06G239500	Gm06:39775369	Gm06:39458776..39957605	-0.372366	4.16382e-07	0.104723	Distal	none
Glyma.06G254700	Gm06:39884257	Gm06:39692827..39984483	-0.75857	2.68417e-07	0.086165	Distal	none
Glyma.07G112000	Gm06:40146272	Gm06:39994284..40493630	-0.764671	2.64156e-07	0.07767	Distal	none
Glyma.08G095800	Gm06:40660256	Gm06:40434011..40823414	-0.48254	2.9264e-07	0.103413	Distal	none
Glyma.13G308500	Gm06:40834093	Gm06:40627217..41092250	-0.464442	1.25451e-07	0.114519	Distal	none
Glyma.13G046200	Gm06:40844465	Gm06:40627217..41092250	-0.405976	4.32377e-07	0.101147	Distal	none
Glyma.06G245100	Gm06:40851429	Gm06:40627217..41092250	-0.398166	2.04642e-08	0.0805627	Local	none
Glyma.06G243500	Gm06:40887226	Gm06:40812680..41128581	0.405128	1.15428e-11	0.0883649	Local	none
Glyma.13G183800	Gm06:40956380	Gm06:40834529..41258428	-0.764254	6.72412e-07	0.0849393	Distal	none
Glyma.06G238500	Gm06:41417728	Gm06:41136714..41478408	0.503632	3.10793e-07	0.107221	Distal	none
Glyma.14G187500	Gm06:41535011	Gm06:41314207..41550011	0.420275	2.12009e-10	0.145493	Distal	none
Glyma.11G254000	Gm06:41545294	Gm06:41247228..41576210	0.337367	2.77199e-07	0.0934946	Distal	none
Glyma.16G138200	Gm06:42823696	Gm06:42389945..42886028	-0.496094	3.3167e-07	0.102158	Distal	none
Glyma.15G158100	Gm06:43575710	Gm06:43470293..43640719	-0.688008	2.62967e-07	0.10414	Distal	none
Glyma.02G226700	Gm06:43903862	Gm06:43903861..43908401	-0.756059	4.81471e-09	0.127246	Distal	none
Glyma.06G259400	Gm06:43981019	Gm06:43937355..44030940	0.290564	2.02225e-07	0.0881453	Local	none
Glyma.06G260100	Gm06:44162176	Gm06:44006095..44486127	-0.650541	7.65454e-18	0.0838301	Local	none
Glyma.06G260800	Gm06:44238415	Gm06:44006095..44486127	0.667348	1.62283e-27	0.136893	Local	none
Glyma.06G261400	Gm06:44289207	Gm06:44146493..44531108	-0.423129	1.22838e-12	0.0797751	Local	none
Glyma.03G242000	Gm06:44301762	Gm06:44006095..44486127	0.594905	8.27981e-08	0.102759	Distal	none
Glyma.06G285700	Gm06:44427103	Gm06:44387297..44443157	0.904657	1.00845e-07	0.109762	Distal	none
Glyma.17G136500	Gm06:44693044	Gm06:44688549..45153071	0.43331	8.0986e-07	0.0979901	Distal	none
Glyma.04G067000	Gm06:44759423	Gm06:44688549..45153071	0.949852	7.38435e-07	0.0909149	Distal	none
Glyma.06G268700	Gm06:44825570	Gm06:44825437..45035364	-0.93573	2.70556e-12	0.17468	Local	none
Glyma.06G261500	Gm06:44938549	Gm06:44688549..45153071	-0.573021	4.76562e-12	0.111674	Local	none
Glyma.06G267400	Gm06:45352046	Gm06:45127746..45567866	-0.618813	7.90368e-11	0.150854	Local	none
Glyma.10G180200	Gm06:45358287	Gm06:45346896..45726452	0.642636	4.9265e-07	0.0967974	Distal	none
Glyma.06G268700	Gm06:45380057	Gm06:45131543..45568648	-0.625024	2.3068e-23	0.30221	Local	none
Glyma.06G266400	Gm06:45413524	Gm06:45131543..45568648	0.369926	4.92915e-09	0.129504	Local	none
Glyma.10G200000	Gm06:45599482	Gm06:45564802..45867801	0.736315	2.6388e-07	0.102111	Distal	none
Glyma.03G126600	Gm06:45619712	Gm06:45397923..45842537	0.402993	7.21999e-07	0.0985339	Distal	none
Glyma.06G230800	Gm06:45750308	Gm06:45564802..45867801	0.656446	6.38721e-07	0.100455	Distal	none
Glyma.06G272100	Gm06:45940460	Gm06:45655049..45942290	-0.925708	4.82515e-18	0.0933287	Local	none
Glyma.06G272500	Gm06:46072956	Gm06:45923641..46403895	-0.696544	2.10575e-22	0.161609	Local	none
Glyma.11G104100	Gm06:46138803	Gm06:45926756..46230456	0.719892	3.53264e-07	0.101728	Distal	none
Glyma.20G176000	Gm06:46138803	Gm06:45926756..46230456	0.711925	2.33315e-07	0.101728	Distal	none
Glyma.06G274200	Gm06:46139371	Gm06:45923641..46403895	0.765363	7.76789e-26	0.177489	Local	none
Glyma.16G202000	Gm06:46172087	Gm06:45926756..46230456	0.668187	5.75734e-08	0.111342	Distal	none
Glyma.06G265200	Gm06:46356491	Gm06:45923641..46403895	0.333257	1.26452e-07	0.12149	Distal	none
Glyma.15G112300	Gm06:46678857	Gm06:46378567..46678857	0.412719	6.2781e-07	0.0831107	Distal	none
Glyma.14G150500	Gm06:46925128	Gm06:46488419..46981247	-0.509384	3.46712e-07	0.104249	Distal	none
Glyma.06G285700	Gm06:47027008	Gm06:46881904..47374177	0.558477	3.02292e-18	0.109643	Local	none
Glyma.06G286100	Gm06:47027053	Gm06:46881904..47374177	0.414362	1.29913e-08	0.125159	Local	none
Glyma.05G177800	Gm06:47374217	Gm06:47366702..47716807	-0.346947	8.246e-07	0.106988	Distal	none
Glyma.02G267500	Gm06:47467526	Gm06:47366702..47716807	0.387727	1.45262e-07	0.124173	Distal	none
Glyma.05G212800	Gm06:47601048	Gm06:47366702..47716807	0.437716	1.31967e-07	0.110099	Distal	none
Glyma.06G293600	Gm06:47836448	Gm06:47625698..48052677	0.583447	1.22823e-15	0.217017	Local	none
Glyma.02G037000	Gm06:47929593	Gm06:47685142..48067074	0.39187	6.8321e-07	0.112913	Distal	none
Glyma.06G295100	Gm06:47995464	Gm06:47825699..48086441	0.811765	4.70025e-15	0.205029	Local	none
Glyma.06G297600	Gm06:48198455	Gm06:48093809..48430278	0.791173	6.15261e-19	0.0927659	Local	none
Glyma.06G298100	Gm06:48278138	Gm06:48198417..48571068	0.632598	4.12221e-19	0.156869	Local	none
Glyma.06G298600	Gm06:48278789	Gm06:48198417..48571068	-0.445164	2.71586e-10	0.170789	Local	none
Glyma.06G297800	Gm06:48330109	Gm06:48198417..48571068	0.645184	6.28261e-20	0.2619	Local	none
Glyma.06G298800	Gm06:48334769	Gm06:48198417..48571068	-0.38762	2.28947e-08	0.296601	Local	none
Glyma.06G299000	Gm06:48334769	Gm06:48198417..48571068	-0.762478	8.64799e-23	0.296601	Local	none
Glyma.20G169000	Gm06:48384406	Gm06:48093809..48430278	0.393329	5.34641e-07	0.0973701	Distal	none
Glyma.12G102900	Gm06:48634316	Gm06:48634315..48651440	0.453028	5.60291e-10	0.141143	Distal	none
Glyma.06G303502	Gm06:48830101	Gm06:48587251..49029899	0.569712	1.25496e-18	0.253124	Local	none
Glyma.06G298100	Gm06:48857627	Gm06:48829041..48910545	-0.424096	4.14758e-08	0.120278	Local	none
Glyma.15G149000	Gm06:48861367	Gm06:48550624..48948991	0.638593	2.83921e-07	0.100078	Distal	none
Glyma.06G306900	Gm06:48867686	Gm06:48587251..49029899	0.321325	8.95557e-08	0.115933	Local	none
Glyma.06G306900	Gm06:48910545	Gm06:48829041..48910545	-0.350924	1.05719e-07	0.112945	Local	none
Glyma.06G303502	Gm06:48965497	Gm06:48913487..49272733	0.395031	1.08959e-07	0.106362	Local	none
Glyma.06G306400	Gm06:49101456	Gm06:48913487..49272733	0.589851	1.12592e-16	0.230861	Local	none
Glyma.06G308700	Gm06:49267746	Gm06:49054445..49412104	-0.594309	4.98045e-11	0.15413	Local	none
Glyma.06G308500	Gm06:49279692	Gm06:49110627..49502521	0.549079	1.20291e-10	0.153295	Local	none
Glyma.06G310500	Gm06:49426838	Gm06:49379235..49666041	0.476316	6.6534e-17	0.0839964	Local	none
Glyma.06G316000	Gm06:49448025	Gm06:49379235..49666041	-0.343032	3.06323e-07	0.100339	Local	none
Glyma.06G318700	Gm06:49782517	Gm06:49634910..49865695	-0.466471	9.92612e-08	0.112479	Local	none
Glyma.06G314200	Gm06:49803448	Gm06:49801004..49864127	0.388149	6.35436e-07	0.0969563	Local	none
Glyma.16G173200	Gm06:49926262	Gm06:49926131..49926262	-0.978475	3.45463e-11	0.0844539	Distal	none
Glyma.13G120600	Gm06:49974187	Gm06:49972535..49981924	0.550396	6.35731e-07	0.0943717	Distal	none
Glyma.06G310500	Gm06:50033690	Gm06:50020633..50422675	0.323929	1.73719e-08	0.098645	Local	none
Glyma.06G316000	Gm06:50033974	Gm06:50020633..50422675	-0.361616	5.43375e-08	0.11387	Local	none
Glyma.08G108500	Gm06:50122150	Gm06:50100850..50182423	-0.761982	6.75892e-07	0.0969153	Distal	none
Glyma.13G115400	Gm06:50126809	Gm06:50126778..50128648	-0.625638	6.90315e-08	0.109329	Distal	none
Glyma.04G132300	Gm06:50128524	Gm06:50126778..50128648	-1.01056	1.03658e-10	0.0879908	Distal	none
Glyma.06G318700	Gm06:50299800	Gm06:50057649..50544909	-0.589817	4.36905e-19	0.251646	Local	none
Glyma.06G323200	Gm06:50408926	Gm06:50387608..50711156	-0.416931	2.9393e-07	0.105881	Local	none
Glyma.19G098100	Gm06:50500342	Gm06:50369208..50637664	-0.375116	2.52781e-07	0.106501	Distal	none
Glyma.06G322000	Gm06:50556334	Gm06:50369208..50637664	-0.392656	2.67515e-08	0.120383	Local	none
Glyma.06G325566	Gm06:50813988	Gm06:50578048..50900248	0.54884	6.05098e-17	0.232457	Local	none
Glyma.04G132300	Gm06:50820833	Gm06:50675522..50925133	-0.729041	9.84367e-08	0.108661	Distal	none
Glyma.07G006500	Gm07:88313	Gm07:910..472091	-0.359927	6.66945e-08	0.136904	Local	none
Glyma.07G002100	Gm07:186727	Gm07:874..214106	-0.513916	2.36865e-07	0.102438	Local	none
Glyma.07G000600	Gm07:225123	Gm07:910..472091	0.61971	2.33914e-21	0.108578	Local	none
Glyma.07G003200	Gm07:251071	Gm07:910..472091	-0.524494	1.37633e-11	0.142574	Local	none
Glyma.07G003700	Gm07:287006	Gm07:269272..584786	-0.463717	2.56871e-11	0.0911758	Local	none
Glyma.01G012400	Gm07:625660	Gm07:522697..752094	-0.686756	4.34623e-07	0.10103	Distal	none
Glyma.07G006300	Gm07:659309	Gm07:494629..986450	-0.56236	8.52049e-11	0.274315	Local	none
Glyma.07G009100	Gm07:663723	Gm07:494629..986450	-0.420053	6.25749e-09	0.0886633	Local	none
Glyma.07G010300	Gm07:764216	Gm07:494629..986450	-0.791386	2.31577e-21	0.278762	Local	none
Glyma.07G011100	Gm07:846751	Gm07:598223..1090269	-0.93862	4.97072e-21	0.271156	Local	none
Glyma.12G194400	Gm07:854473	Gm07:494629..986450	0.403448	7.00694e-07	0.0986053	Distal	none
Glyma.05G080400	Gm07:893832	Gm07:598223..1090269	0.59849	1.90294e-07	0.189006	Distal	none
Glyma.07G013200	Gm07:948168	Gm07:598223..1090269	-0.577289	1.95479e-11	0.0782085	Local	none
Glyma.09G280000	Gm07:1288903	Gm07:1265947..1311351	-0.566831	6.55008e-07	0.0975127	Distal	none
Glyma.15G235500	Gm07:1294600	Gm07:1294109..1296615	0.815529	1.64424e-08	0.12034	Distal	none
Glyma.07G020900	Gm07:1630636	Gm07:1623050..1834839	0.68805	6.1244e-18	0.248699	Local	none
Glyma.19G072702	Gm07:1954342	Gm07:1670854..2059791	0.613812	2.49128e-07	0.10094	Distal	none
Glyma.07G027751	Gm07:2216887	Gm07:1970797..2300642	-0.652693	9.97945e-09	0.121269	Local	none
Glyma.09G170900	Gm07:2277590	Gm07:2200589..2508201	0.358804	8.44454e-07	0.0957681	Distal	none
Glyma.05G225800	Gm07:2322567	Gm07:2322566..2611173	0.868018	6.27161e-09	0.126995	Distal	none
Glyma.06G303502	Gm07:2425292	Gm07:2200589..2508201	0.631707	2.1904e-08	0.121237	Distal	none
Glyma.07G032200	Gm07:2490452	Gm07:2322566..2611173	-0.53164	2.83315e-07	0.101636	Local	none
Glyma.07G011100	Gm07:2517916	Gm07:2501051..2731886	-0.626759	2.61079e-09	0.133562	Distal	none
Glyma.08G204600	Gm07:2696230	Gm07:2662878..2847537	0.749653	4.82708e-07	0.101192	Distal	none
Glyma.07G034900	Gm07:2790720	Gm07:2440777..2856889	0.514714	1.36618e-07	0.104884	Local	none
Glyma.07G073800	Gm07:2858355	Gm07:2669078..3077205	-0.393367	7.12434e-07	0.083337	Distal	none
Glyma.07G020900	Gm07:2866347	Gm07:2669078..3077205	0.477038	1.25057e-08	0.0820244	Distal	none
Glyma.07G036900	Gm07:3026626	Gm07:2905053..3236049	0.495667	9.65937e-08	0.113064	Local	none
Glyma.07G037300	Gm07:3090387	Gm07:2915762..3343050	0.419986	2.58418e-09	0.135154	Local	none
Glyma.07G039500	Gm07:3108462	Gm07:2849203..3281084	0.852886	2.80291e-09	0.131133	Local	none
Glyma.07G038400	Gm07:3165706	Gm07:2915762..3343050	-0.632223	5.76186e-20	0.269389	Local	none
Glyma.13G082300	Gm07:3504871	Gm07:3445917..3660975	0.606995	1.16264e-07	0.107975	Distal	none
Glyma.07G039500	Gm07:3537264	Gm07:3445917..3660975	0.795589	9.64585e-08	0.107969	Local	none
Glyma.15G247500	Gm07:3623965	Gm07:3445917..3660975	0.400432	5.92822e-07	0.100572	Distal	none
Glyma.07G045300	Gm07:3851288	Gm07:3830346..4028324	-0.668055	6.18147e-14	0.198765	Local	none
Glyma.07G047500	Gm07:3946858	Gm07:3830346..4028324	-0.51994	1.61772e-12	0.171272	Local	none
Glyma.07G047700	Gm07:3986048	Gm07:3830346..4028324	-0.488561	3.50688e-13	0.183113	Local	none
Glyma.13G098600	Gm07:5040501	Gm07:4831202..5140409	0.352647	6.61456e-07	0.0951943	Distal	none
Glyma.11G154214	Gm07:5227268	Gm07:4946524..5395163	-0.380425	3.52574e-07	0.10017	Distal	none
Glyma.15G036000	Gm07:5352586	Gm07:5198341..5394929	0.556882	7.35702e-08	0.113171	Distal	none
Glyma.20G206900	Gm07:5373973	Gm07:5281757..5780267	0.409339	6.17249e-07	0.102778	Distal	none
Glyma.18G245400	Gm07:5448488	Gm07:5377280..5738018	0.463509	1.73786e-07	0.109086	Distal	none
Glyma.07G065600	Gm07:5527265	Gm07:5377280..5738018	0.799856	3.9336e-20	0.276486	Local	none
Glyma.07G064400	Gm07:5616496	Gm07:5537157..5795220	0.332669	5.00551e-07	0.0900773	Local	none
Glyma.07G042300	Gm07:5675516	Gm07:5537157..5795220	-0.641745	5.1978e-07	0.14842	Distal	none
Glyma.07G070500	Gm07:5705356	Gm07:5281757..5780267	0.506536	4.55357e-07	0.0818819	Local	none
Glyma.07G065800	Gm07:5738038	Gm07:5537157..5795220	0.775579	1.3542e-07	0.166986	Local	none
Glyma.07G065600	Gm07:5738382	Gm07:5537433..5738382	-0.5905	2.96018e-09	0.137426	Local	none
Glyma.07G066700	Gm07:5769959	Gm07:5769591..5937559	-0.970953	1.47722e-08	0.0861534	Local	none
Glyma.07G066500	Gm07:5835761	Gm07:5665428..5934389	-0.454304	1.47904e-10	0.153737	Local	none
Glyma.07G063100	Gm07:5836947	Gm07:5665428..5934389	0.510477	5.53668e-15	0.208353	Local	none
Glyma.01G132300	Gm07:5953066	Gm07:5779700..5953066	0.426549	5.20723e-07	0.100667	Distal	none
Glyma.07G082000	Gm07:5986655	Gm07:5789454..6235540	0.942888	7.16997e-10	0.087694	Distal	none
Glyma.07G068700	Gm07:6055749	Gm07:5789771..6099797	-0.343624	2.44642e-07	0.086445	Local	none
Glyma.07G082500	Gm07:6125017	Gm07:5789454..6235540	0.636889	5.66378e-07	0.0955009	Distal	none
Glyma.01G132300	Gm07:6161941	Gm07:6158410..6215543	0.548722	7.36871e-07	0.0948342	Distal	none
Glyma.07G070800	Gm07:6297024	Gm07:6124807..6399164	-0.429095	1.97094e-09	0.136371	Local	none
Glyma.11G021400	Gm07:6350984	Gm07:6167567..6535243	0.454606	4.63921e-07	0.0998722	Distal	none
Glyma.07G071500	Gm07:6368549	Gm07:6167567..6535243	0.755602	1.92495e-19	0.0769234	Local	none
Glyma.07G073100	Gm07:6545388	Gm07:6416070..6709631	-0.403512	4.56286e-08	0.247642	Local	none
Glyma.07G073800	Gm07:6563471	Gm07:6416070..6709631	-0.716732	4.34787e-25	0.256616	Local	none
Glyma.07G075500	Gm07:6581420	Gm07:6416070..6709631	-0.519306	1.85444e-11	0.0866814	Local	none
Glyma.07G074800	Gm07:6651664	Gm07:6416070..6709631	-0.479345	1.84253e-12	0.293466	Local	none
Glyma.07G075400	Gm07:6652756	Gm07:6416070..6709631	0.627053	2.23099e-27	0.339105	Local	none
Glyma.17G062200	Gm07:6740880	Gm07:6708306..6845309	0.75023	1.04504e-07	0.108682	Distal	none
Glyma.07G082000	Gm07:6801190	Gm07:6717893..7153263	0.933469	8.86885e-10	0.103804	Local	none
Glyma.06G303502	Gm07:6952977	Gm07:6834964..7030169	0.578211	2.21925e-07	0.106127	Distal	none
Glyma.07G082500	Gm07:6967764	Gm07:6717893..7153263	0.859801	4.70926e-08	0.119892	Local	none
Glyma.07G073800	Gm07:7011972	Gm07:6761191..7231780	-0.548499	4.3756e-11	0.0825519	Local	none
Glyma.07G075400	Gm07:7061178	Gm07:6761191..7231780	0.639212	2.51523e-11	0.167677	Local	none
Glyma.07G078300	Gm07:7168880	Gm07:6761191..7231780	-0.408081	5.19993e-08	0.114602	Local	none
Glyma.07G082000	Gm07:7219178	Gm07:7219177..7617626	0.93044	1.21596e-09	0.0921842	Local	none
Glyma.07G000600	Gm07:7268475	Gm07:7195875..7441747	0.312768	2.00289e-07	0.104756	Distal	none
Glyma.07G082500	Gm07:7508274	Gm07:7219177..7617626	0.827216	7.68243e-09	0.127133	Local	none
Glyma.07G085200	Gm07:7593054	Gm07:7451271..7872451	0.626354	7.57073e-07	0.0935664	Local	none
Glyma.10G263800	Gm07:7724950	Gm07:7451271..7872451	0.503357	4.1846e-07	0.0982599	Distal	none
Glyma.07G089500	Gm07:7731629	Gm07:7451271..7872451	0.603372	4.40969e-07	0.100614	Local	none
Glyma.07G063100	Gm07:7818213	Gm07:7451271..7872451	0.47535	6.59137e-07	0.097087	Distal	none
Glyma.07G086500	Gm07:7870560	Gm07:7626357..8086079	-0.430266	6.39984e-09	0.131313	Local	none
Glyma.15G038600	Gm07:7949171	Gm07:7882461..8071169	0.493709	1.3288e-07	0.111374	Distal	none
Glyma.07G087900	Gm07:7980101	Gm07:7626357..8086079	0.410687	5.71542e-07	0.101236	Local	none
Glyma.03G207800	Gm07:8044259	Gm07:7882461..8071169	0.37186	6.53706e-07	0.0925115	Distal	none
Glyma.07G092900	Gm07:8384965	Gm07:8379250..8828471	-0.398654	5.51674e-07	0.0986881	Local	none
Glyma.07G096600	Gm07:8500108	Gm07:8379250..8828471	0.649651	1.36615e-16	0.112126	Local	none
Glyma.07G094000	Gm07:8628990	Gm07:8379250..8828471	0.602676	8.01327e-22	0.295223	Local	none
Glyma.09G181300	Gm07:8820593	Gm07:8660423..8820894	-0.761493	6.20875e-07	0.0952526	Distal	none
Glyma.01G132300	Gm07:9031153	Gm07:8924701..9261120	0.55718	6.23884e-07	0.0978464	Distal	none
Glyma.07G099400	Gm07:9148551	Gm07:8697854..9172181	-0.402054	4.93888e-08	0.0822475	Local	none
Glyma.06G198401	Gm07:9579290	Gm07:9402640..9738926	-0.533526	3.81098e-08	0.0813588	Distal	none
Glyma.08G018500	Gm07:9653367	Gm07:9437387..9912379	-0.521585	6.28814e-07	0.0974081	Distal	none
Glyma.07G094000	Gm07:10093233	Gm07:9888612..10198739	0.362939	3.03428e-10	0.149828	Distal	none
Glyma.18G273200	Gm07:10273794	Gm07:10232624..10530010	0.461282	7.93801e-07	0.100146	Distal	none
Glyma.19G186600	Gm07:10289525	Gm07:10232624..10530010	0.733382	5.24741e-09	0.126704	Distal	none
Glyma.16G098700	Gm07:10840089	Gm07:10839774..10840237	0.831585	2.66152e-07	0.104883	Distal	none
Glyma.14G034100	Gm07:11305978	Gm07:11305732..11309020	0.945822	5.55053e-07	0.0952715	Distal	none
Glyma.14G009700	Gm07:11307913	Gm07:11305732..11309020	-0.863317	8.14529e-09	0.0795758	Distal	none
Glyma.10G209800	Gm07:11721745	Gm07:11516203..11843172	0.50107	6.05431e-07	0.0972862	Distal	none
Glyma.07G117300	Gm07:12663440	Gm07:12318623..12668494	0.384958	1.63738e-07	0.112644	Local	none
Glyma.19G108400	Gm07:13614894	Gm07:13614893..13615001	-1.16603	1.19282e-10	0.148942	Distal	none
Glyma.03G000800	Gm07:14543350	Gm07:14543349..14549030	0.927284	5.86849e-09	0.127419	Distal	none
Glyma.03G158700	Gm07:14861957	Gm07:14724316..15130384	-0.363848	5.16387e-07	0.102362	Distal	none
Glyma.07G125900	Gm07:14869317	Gm07:14724316..15130384	0.594587	1.08032e-14	0.209082	Local	none
Glyma.19G190400	Gm07:14910611	Gm07:14724316..15130384	0.387556	5.15325e-07	0.103214	Distal	none
Glyma.14G043200	Gm07:14925783	Gm07:14803935..14952139	0.443501	7.92862e-07	0.0943402	Distal	none
Glyma.07G129300	Gm07:14952139	Gm07:14803935..14952139	-0.769382	8.86153e-08	0.112804	Local	none
Glyma.07G129700	Gm07:15223495	Gm07:14979621..15393978	-0.543895	6.45095e-07	0.0972344	Local	none
Glyma.12G135000	Gm07:15330570	Gm07:15137333..15627101	0.585624	1.67813e-07	0.0927273	Distal	none
Glyma.09G023500	Gm07:15341796	Gm07:15137333..15627101	0.587328	7.08092e-09	0.134852	Distal	none
Glyma.02G008100	Gm07:15352327	Gm07:15137333..15627101	0.601545	8.13566e-07	0.094883	Distal	none
Glyma.08G199700	Gm07:15357078	Gm07:15355489..15359012	0.714962	1.33854e-07	0.0835982	Distal	none
Glyma.07G239400	Gm07:15497591	Gm07:15137333..15627101	0.609546	1.01568e-07	0.0830055	Distal	none
Glyma.17G221700	Gm07:15497591	Gm07:15137333..15627101	0.640797	5.3583e-07	0.0830055	Distal	none
Glyma.07G147100	Gm07:15499842	Gm07:15137333..15627101	0.428511	6.00449e-08	0.0972017	Distal	none
Glyma.20G176100	Gm07:15598603	Gm07:15137333..15627101	0.38026	4.39828e-07	0.10391	Distal	none
Glyma.13G223500	Gm07:15615323	Gm07:15137333..15627101	0.727011	7.07757e-09	0.123889	Distal	none
Glyma.08G270600	Gm07:15656330	Gm07:15481671..15814056	0.243926	6.34326e-07	0.0977328	Distal	none
Glyma.20G134200	Gm07:15740948	Gm07:15607466..16102083	0.463406	1.89907e-07	0.107615	Distal	none
Glyma.07G134400	Gm07:15798843	Gm07:15607466..16102083	-0.37235	5.07615e-07	0.0977202	Local	none
Glyma.07G143100	Gm07:15820594	Gm07:15607466..16102083	-0.566238	1.46029e-11	0.0811989	Distal	none
Glyma.19G013000	Gm07:15839881	Gm07:15607466..16102083	0.507414	1.18212e-07	0.115409	Distal	none
Glyma.07G142500	Gm07:15988886	Gm07:15948512..16127085	0.340281	2.28498e-07	0.085543	Local	none
Glyma.01G164500	Gm07:16284447	Gm07:16282266..16288004	-1.00947	1.65117e-08	0.104656	Distal	none
Glyma.01G167300	Gm07:16286757	Gm07:16282266..16288004	-0.989291	3.73939e-08	0.12147	Distal	none
Glyma.07G143100	Gm07:16895693	Gm07:16648445..17143413	-0.705319	1.06402e-21	0.293013	Local	none
Glyma.13G329800	Gm07:17189912	Gm07:17157743..17312161	-0.250242	6.06376e-07	0.102905	Distal	none
Glyma.13G162600	Gm07:17590775	Gm07:17479973..17838968	0.323981	8.12099e-07	0.0983666	Distal	none
Glyma.18G231600	Gm07:17822444	Gm07:17649321..17824950	1.22126	5.35167e-13	0.180759	Distal	none
Glyma.18G227500	Gm07:17824272	Gm07:17649321..17824950	-0.85421	6.35057e-08	0.173963	Distal	none
Glyma.15G234000	Gm07:17958349	Gm07:17955842..17958802	1.16653	1.48614e-08	0.119193	Distal	none
Glyma.16G098700	Gm07:18340431	Gm07:18340018..18342076	1.21859	2.77835e-10	0.143861	Distal	none
Glyma.10G226600	Gm07:18748538	Gm07:18306933..18782177	0.436836	8.21102e-07	0.0963415	Distal	none
Glyma.07G125900	Gm07:18927547	Gm07:18745102..19118535	0.65695	4.96664e-07	0.0848783	Distal	none
Glyma.07G096500	Gm07:18995751	Gm07:18993642..19486875	0.54283	1.94548e-07	0.0783844	Distal	none
Glyma.07G157000	Gm07:19190139	Gm07:19038642..19459452	-0.549061	3.47225e-08	0.121006	Local	none
Glyma.07G158200	Gm07:19506633	Gm07:19399262..19755116	-0.419224	1.55313e-09	0.135329	Local	none
Glyma.07G162100	Gm07:19613738	Gm07:19399262..19755116	-0.455902	1.98081e-09	0.132329	Distal	none
Glyma.07G174800	Gm07:19748828	Gm07:19399262..19755116	-0.740787	4.28896e-12	0.169575	Distal	none
Glyma.14G212700	Gm07:19914720	Gm07:19661742..19917094	-0.371115	6.78907e-07	0.0976518	Distal	none
Glyma.07G158200	Gm07:20960749	Gm07:20940589..21420679	-0.499359	3.36752e-09	0.121624	Distal	none
Glyma.07G174800	Gm07:21017664	Gm07:20764402..21261391	-0.780945	2.39321e-12	0.177286	Distal	none
Glyma.07G162100	Gm07:23449685	Gm07:23210058..23467754	-0.460754	1.2711e-09	0.135079	Distal	none
Glyma.11G153400	Gm07:23657143	Gm07:23252459..23701381	-0.518014	3.43003e-07	0.100356	Distal	none
Glyma.19G108400	Gm07:25629759	Gm07:25629758..25631148	-1.34327	2.24103e-12	0.172084	Distal	none
Glyma.13G189800	Gm07:25774358	Gm07:25703427..26103528	-0.741218	2.50635e-07	0.108738	Distal	none
Glyma.19G050300	Gm07:31808629	Gm07:31805928..31808655	1.12001	3.85792e-15	0.20606	Distal	none
Glyma.10G139600	Gm07:33064464	Gm07:33056566..33064465	0.567297	2.64614e-07	0.103286	Distal	none
Glyma.20G072400	Gm07:33064464	Gm07:33056566..33064465	0.587688	1.65636e-07	0.103286	Distal	none
Glyma.17G239500	Gm07:33249992	Gm07:32805981..33289880	0.694057	3.65884e-08	0.120652	Distal	none
Glyma.18G272800	Gm07:33471168	Gm07:33290519..33788703	0.570974	3.81714e-07	0.104482	Distal	none
Glyma.14G182900	Gm07:33786110	Gm07:33572085..33789269	0.627882	2.22441e-07	0.10365	Distal	none
Glyma.02G251900	Gm07:34307041	Gm07:34142261..34542521	0.542407	3.21418e-07	0.0823419	Distal	none
Glyma.16G127500	Gm07:34517644	Gm07:34517643..34520360	1.14265	9.32302e-11	0.149875	Distal	none
Glyma.07G184400	Gm07:35546345	Gm07:35308533..35709166	-0.905507	5.66544e-10	0.139538	Local	none
Glyma.07G185700	Gm07:35677066	Gm07:35469298..35735191	0.439622	7.69695e-07	0.0788304	Local	none
Glyma.04G101300	Gm07:36830546	Gm07:36830296..36830831	-1.17735	6.11608e-11	0.153465	Distal	none
Glyma.07G198600	Gm07:37040509	Gm07:36789522..37257391	-0.56683	3.42164e-07	0.107423	Local	none
Glyma.04G058300	Gm07:37775309	Gm07:37642530..37952122	-0.45132	7.03846e-07	0.095513	Distal	none
Glyma.04G029333	Gm07:37868059	Gm07:37792243..38236571	-0.55553	6.0081e-07	0.0996751	Distal	none
Glyma.19G091800	Gm07:37895842	Gm07:37792243..38236571	0.523042	1.60175e-07	0.110529	Distal	none
Glyma.07G218200	Gm07:38161835	Gm07:38145884..38645329	-0.470392	5.47464e-07	0.0793155	Distal	none
Glyma.06G019300	Gm07:38340894	Gm07:38145884..38645329	-0.494453	1.21773e-07	0.105636	Distal	none
Glyma.01G140102	Gm07:38354353	Gm07:38145884..38645329	0.339938	9.32808e-08	0.109856	Distal	none
Glyma.09G269000	Gm07:38839455	Gm07:38839454..39109840	0.71219	5.94353e-07	0.0962819	Distal	none
Glyma.20G004000	Gm07:38839455	Gm07:38839454..39109840	0.752851	6.9421e-07	0.0962819	Distal	none
Glyma.07G207300	Gm07:38847887	Gm07:38839454..39109840	0.688603	7.62851e-07	0.0821512	Local	none
Glyma.11G008300	Gm07:38939625	Gm07:38839454..39109840	0.487044	1.50944e-07	0.0859175	Distal	none
Glyma.19G072702	Gm07:38947862	Gm07:38839454..39109840	0.632827	2.27584e-08	0.119596	Distal	none
Glyma.08G362466	Gm07:38983167	Gm07:38907535..39168717	0.348578	2.77638e-07	0.109359	Distal	none
Glyma.12G179800	Gm07:38999392	Gm07:38907535..39168717	0.416577	4.03493e-07	0.0891592	Distal	none
Glyma.19G072702	Gm07:39133165	Gm07:38965346..39141160	0.589495	2.59526e-07	0.102617	Distal	none
Glyma.20G113300	Gm07:39253606	Gm07:39021926..39353531	0.395387	2.11563e-07	0.104795	Distal	none
Glyma.07G218200	Gm07:39453224	Gm07:39275093..39523049	-0.534813	2.12355e-16	0.223101	Local	none
Glyma.07G221300	Gm07:39809956	Gm07:39617697..39983965	-0.891908	5.39662e-13	0.182614	Local	none
Glyma.10G210900	Gm07:40076721	Gm07:40076720..40076763	-0.760383	1.92131e-07	0.104227	Distal	none
Glyma.08G116900	Gm07:40076735	Gm07:40076720..40076763	-0.714319	5.55923e-07	0.0874317	Distal	none
Glyma.14G221700	Gm07:40076735	Gm07:40076720..40076763	-0.769748	3.2998e-08	0.0874317	Distal	none
Glyma.15G197800	Gm07:40076735	Gm07:40076720..40076763	-0.762939	4.15919e-07	0.0874317	Distal	none
Glyma.18G257700	Gm07:40076735	Gm07:40076720..40076763	-0.738997	5.70595e-07	0.0874317	Distal	none
Glyma.19G236500	Gm07:40076735	Gm07:40076720..40076763	-0.769904	2.98523e-07	0.0874317	Distal	none
Glyma.07G221300	Gm07:40282580	Gm07:40146286..40282676	-0.841544	1.811e-08	0.118374	Local	none
Glyma.02G245600	Gm07:41952913	Gm07:41703323..42096359	0.711069	1.66052e-10	0.0872746	Distal	none
Glyma.19G098500	Gm07:43505077	Gm07:43505076..43505227	0.913392	5.4319e-10	0.142378	Distal	none
Glyma.07G255700	Gm07:43515791	Gm07:43268846..43674790	0.594373	2.67151e-07	0.109576	Local	none
Glyma.07G254600	Gm07:43516714	Gm07:43268846..43674790	0.629893	1.88967e-11	0.162118	Local	none
Glyma.07G075400	Gm07:43937972	Gm07:43935636..43938979	0.744349	5.18668e-11	0.155557	Distal	none
Glyma.07G073800	Gm07:43938001	Gm07:43935636..43938979	-0.704321	5.76034e-07	0.148308	Distal	none
Glyma.07G263200	Gm07:44050030	Gm07:43799278..44219804	-0.58365	1.58817e-12	0.175254	Local	none
Glyma.20G125000	Gm07:44101055	Gm07:43898014..44256068	0.701041	1.90501e-07	0.103488	Distal	none
Glyma.07G269900	Gm07:44531028	Gm07:44519745..44677614	0.692416	3.89087e-07	0.103094	Local	none
Glyma.08G018500	Gm08:280337	Gm08:274770..288653	-0.459902	2.98173e-07	0.104518	Distal	none
Glyma.08G018500	Gm08:632882	Gm08:628692..847015	-0.421659	9.34826e-09	0.0791259	Local	none
Glyma.08G009400	Gm08:669932	Gm08:541324..899040	0.4447	8.98805e-12	0.16768	Local	none
Glyma.08G011600	Gm08:936968	Gm08:907162..1178458	-0.445774	1.91277e-10	0.149456	Local	none
Glyma.08G018500	Gm08:1117380	Gm08:1117379..1190615	0.371953	8.8118e-08	0.108562	Local	none
Glyma.08G009400	Gm08:1181712	Gm08:1117379..1190615	-0.346507	6.84648e-07	0.100375	Local	none
Glyma.08G028100	Gm08:1347963	Gm08:1220774..1495833	-0.795897	1.07697e-07	0.183605	Local	none
Glyma.08G030000	Gm08:1347963	Gm08:1220774..1495833	0.665143	2.86189e-13	0.183605	Distal	none
Glyma.08G018500	Gm08:1492805	Gm08:1289909..1703366	-0.651886	7.72099e-21	0.270869	Local	none
Glyma.08G018100	Gm08:1526745	Gm08:1289909..1703366	-0.473863	4.73004e-10	0.101614	Local	none
Glyma.08G020600	Gm08:1666117	Gm08:1289909..1703366	0.443793	2.07863e-10	0.148831	Local	none
Glyma.08G026500	Gm08:1837207	Gm08:1767163..1837207	-0.356711	5.11845e-07	0.0844271	Local	none
Glyma.08G024200	Gm08:1898683	Gm08:1860444..1979351	-0.414176	2.45135e-08	0.0836077	Local	none
Glyma.08G109000	Gm08:1937519	Gm08:1815019..2000301	0.61047	5.51485e-07	0.0883311	Distal	none
Glyma.18G076900	Gm08:1991637	Gm08:1815019..2000301	0.580651	7.20481e-08	0.111568	Distal	none
Glyma.13G098600	Gm08:2000301	Gm08:1815019..2000301	0.375797	1.11834e-07	0.106191	Distal	none
Glyma.08G026500	Gm08:2113224	Gm08:1896366..2267450	-0.420992	1.79785e-09	0.0830669	Local	none
Glyma.08G027000	Gm08:2117707	Gm08:1896366..2267450	0.35466	3.06756e-07	0.0823516	Local	none
Glyma.12G235900	Gm08:2135117	Gm08:1896366..2267450	-0.355074	7.38903e-07	0.0951842	Distal	none
Glyma.08G031000	Gm08:2142552	Gm08:2107923..2605522	0.687804	2.76012e-10	0.371572	Local	none
Glyma.08G029100	Gm08:2145899	Gm08:2107923..2605522	0.666375	1.55493e-07	0.304002	Local	none
Glyma.20G216000	Gm08:2180187	Gm08:1896366..2267450	0.310976	4.24716e-07	0.105012	Distal	none
Glyma.08G028100	Gm08:2244583	Gm08:2139927..2487600	-0.785381	1.21463e-18	0.13503	Local	none
Glyma.08G028400	Gm08:2263737	Gm08:2107923..2605522	-0.534141	5.18917e-11	0.233299	Local	none
Glyma.02G305100	Gm08:2267450	Gm08:1896366..2267450	-0.467889	7.68435e-07	0.0847507	Distal	none
Glyma.08G030000	Gm08:2311675	Gm08:2107923..2605522	0.738102	1.28524e-36	0.410928	Local	none
Glyma.08G029000	Gm08:2321568	Gm08:2135981..2500237	-0.344028	7.21123e-07	0.133938	Local	none
Glyma.08G029900	Gm08:2356126	Gm08:2107923..2605522	-0.569094	8.3589e-11	0.403736	Local	none
Glyma.08G033400	Gm08:2662196	Gm08:2423345..2860959	0.533808	1.87332e-11	0.173392	Local	none
Glyma.08G037900	Gm08:2987566	Gm08:2852281..3128493	0.431936	1.26039e-09	0.142991	Local	none
Glyma.05G233100	Gm08:3198067	Gm08:3198063..3198077	0.852933	1.67465e-07	0.105141	Distal	hot11
Glyma.06G043400	Gm08:3306062	Gm08:3099297..3584580	0.441462	2.91675e-07	0.10467	Distal	hot11
Glyma.08G258000	Gm08:3495772	Gm08:3289148..3765512	0.490213	6.05603e-07	0.0809605	Distal	hot11
Glyma.20G147600	Gm08:3495772	Gm08:3289148..3765512	0.529849	3.15083e-07	0.0809605	Distal	hot11
Glyma.01G196300	Gm08:3498137	Gm08:3289148..3765512	0.514138	1.09611e-07	0.0910487	Distal	hot11
Glyma.07G191400	Gm08:3499525	Gm08:3289148..3765512	0.494305	3.16471e-07	0.106657	Distal	hot11
Glyma.19G215400	Gm08:3499760	Gm08:3289148..3765512	0.456726	6.94822e-07	0.0846196	Distal	hot11
Glyma.06G033300	Gm08:3499780	Gm08:3289148..3765512	0.368604	8.31652e-07	0.0811805	Distal	hot11
Glyma.18G288000	Gm08:3499780	Gm08:3289148..3765512	0.393679	6.02379e-07	0.0811805	Distal	hot11
Glyma.08G065000	Gm08:3500967	Gm08:3289148..3765512	0.388882	8.37014e-07	0.0840547	Distal	hot11
Glyma.14G221700	Gm08:3500967	Gm08:3289148..3765512	0.423208	1.31183e-07	0.0840547	Distal	hot11
Glyma.18G235000	Gm08:3500967	Gm08:3289148..3765512	0.374639	8.0003e-07	0.0840547	Distal	hot11
Glyma.02G162500	Gm08:3506557	Gm08:3289148..3765512	0.405732	2.57735e-07	0.0850218	Distal	hot11
Glyma.08G044600	Gm08:3515595	Gm08:3289148..3765512	-0.494237	4.13613e-11	0.0820304	Local	hot11
Glyma.08G044900	Gm08:3551064	Gm08:3289148..3765512	0.501524	3.63476e-08	0.0838265	Local	hot11
Glyma.04G095700	Gm08:3552258	Gm08:3289148..3765512	0.396098	3.28555e-07	0.0818559	Distal	hot11
Glyma.08G045300	Gm08:3572908	Gm08:3289148..3765512	0.41359	6.52355e-07	0.0815199	Local	hot11
Glyma.18G299700	Gm08:3572908	Gm08:3289148..3765512	0.392081	7.28677e-07	0.0815199	Distal	hot11
Glyma.08G045400	Gm08:3621914	Gm08:3592555..3799834	-0.344331	7.59767e-08	0.110791	Local	hot11
Glyma.08G047100	Gm08:3670371	Gm08:3289148..3765512	-0.628616	1.54859e-07	0.104459	Local	hot11
Glyma.06G272500	Gm08:3677457	Gm08:3289148..3765512	0.664487	2.11674e-07	0.107727	Distal	hot11
Glyma.03G226800	Gm08:3679787	Gm08:3526110..4015268	0.658966	1.6385e-07	0.0765414	Distal	hot11
Glyma.06G162500	Gm08:3735515	Gm08:3289148..3765512	0.489113	4.90331e-07	0.0911477	Distal	hot11
Glyma.10G188600	Gm08:3735515	Gm08:3289148..3765512	0.521693	1.25454e-07	0.0911477	Distal	hot11
Glyma.10G017800	Gm08:3741933	Gm08:3289148..3765512	0.512279	1.19649e-07	0.0803428	Distal	hot11
Glyma.15G262300	Gm08:3821106	Gm08:3526110..4015268	0.405111	5.114e-07	0.0777623	Distal	hot11
Glyma.12G158300	Gm08:3851094	Gm08:3826295..4051044	0.344239	6.21216e-09	0.0813881	Distal	hot11
Glyma.16G160600	Gm08:3851094	Gm08:3826295..4051044	0.452741	1.17168e-07	0.0813881	Distal	hot11
Glyma.04G179100	Gm08:4896816	Gm08:4896792..4897064	-0.925383	2.06114e-10	0.146719	Distal	none
Glyma.14G019100	Gm08:5059870	Gm08:5025603..5401945	0.319486	1.31137e-07	0.110142	Distal	none
Glyma.08G066600	Gm08:5088518	Gm08:5025603..5401945	0.43928	1.09714e-07	0.0783354	Local	none
Glyma.08G066800	Gm08:5116238	Gm08:5025603..5401945	-0.385527	4.30725e-08	0.220455	Local	none
Glyma.08G067300	Gm08:5271879	Gm08:5025603..5401945	0.780498	1.35643e-27	0.333309	Local	none
Glyma.08G081300	Gm08:5634981	Gm08:5625669..5660401	0.509848	5.15873e-07	0.103207	Local	none
Glyma.08G074700	Gm08:5713673	Gm08:5712970..5743248	0.499545	3.89488e-11	0.167517	Local	none
Glyma.08G074900	Gm08:5715481	Gm08:5712970..5743248	-0.3883	5.41537e-08	0.120878	Local	none
Glyma.02G297000	Gm08:5753584	Gm08:5741158..6021110	-0.697649	2.73297e-07	0.0934999	Distal	none
Glyma.01G207800	Gm08:5771159	Gm08:5741158..6021110	-0.734849	6.54753e-08	0.112635	Distal	none
Glyma.14G033900	Gm08:5777861	Gm08:5741158..6021110	-0.627324	3.62998e-07	0.0947493	Distal	none
Glyma.15G145200	Gm08:6043126	Gm08:6042902..6043143	0.937056	5.71949e-07	0.0965411	Distal	none
Glyma.08G067300	Gm08:6093710	Gm08:5911062..6235553	0.551681	4.34772e-08	0.0841496	Local	none
Glyma.08G079500	Gm08:6414236	Gm08:6128649..6425029	-0.594299	4.9229e-07	0.0856559	Local	none
Glyma.08G067300	Gm08:6953197	Gm08:6821305..6990898	0.503963	5.50447e-07	0.0967984	Distal	none
Glyma.08G097300	Gm08:7394054	Gm08:7378316..7740147	0.308113	1.0083e-07	0.0846526	Local	hot20
Glyma.08G109500	Gm08:7394621	Gm08:7378316..7740147	0.355831	1.13526e-08	0.12853	Distal	hot20
Glyma.01G190300	Gm08:7519090	Gm08:7464732..7915597	0.408544	5.53655e-07	0.0889398	Distal	hot20
Glyma.11G126900	Gm08:7530445	Gm08:7464732..7915597	0.383727	2.3222e-07	0.107517	Distal	hot20
Glyma.13G209700	Gm08:7692974	Gm08:7464732..7915597	0.435873	1.45192e-07	0.0841714	Distal	hot20
Glyma.11G095600	Gm08:7726546	Gm08:7464732..7915597	0.507128	7.57306e-08	0.114317	Distal	hot20
Glyma.12G033000	Gm08:7749735	Gm08:7464732..7915597	0.533275	3.39548e-08	0.118334	Distal	hot20
Glyma.19G211000	Gm08:7780771	Gm08:7688046..8180832	0.390136	3.88284e-07	0.0809651	Distal	hot20
Glyma.10G005200	Gm08:7783330	Gm08:7464732..7915597	0.47162	5.11501e-07	0.0984308	Distal	hot20
Glyma.18G035100	Gm08:7787120	Gm08:7688046..8180832	0.453123	9.68364e-08	0.0805076	Distal	hot20
Glyma.02G152500	Gm08:7879517	Gm08:7877166..7879625	-0.983909	2.57949e-11	0.113209	Distal	hot20
Glyma.14G179200	Gm08:7879567	Gm08:7877166..7879625	0.78126	5.62475e-09	0.125334	Distal	hot20
Glyma.06G075600	Gm08:7890238	Gm08:7688046..8180832	0.440489	7.92667e-07	0.0997465	Distal	hot20
Glyma.08G103233	Gm08:7937968	Gm08:7688046..8180832	0.565253	4.86296e-17	0.234333	Local	hot20
Glyma.13G318600	Gm08:8006093	Gm08:7989302..8183381	0.492954	6.78995e-07	0.0980391	Distal	hot20
Glyma.08G104300	Gm08:8009298	Gm08:7989302..8183381	-0.524444	1.17684e-07	0.0775695	Local	hot20
Glyma.08G104400	Gm08:8109652	Gm08:7688046..8180832	0.462985	8.08373e-07	0.0864638	Local	hot20
Glyma.13G353200	Gm08:8196914	Gm08:8189569..8439215	0.620468	5.26472e-07	0.0818081	Distal	hot20
Glyma.17G044400	Gm08:8204315	Gm08:8189569..8439215	0.60429	2.33873e-07	0.0842737	Distal	hot20
Glyma.01G228700	Gm08:8244141	Gm08:8189569..8439215	0.619356	1.03667e-08	0.0878485	Distal	hot20
Glyma.11G011500	Gm08:8244141	Gm08:8189569..8439215	0.528446	1.63085e-07	0.0878485	Distal	hot20
Glyma.03G028900	Gm08:8261015	Gm08:8189569..8439215	0.530967	3.51119e-07	0.0813522	Distal	hot20
Glyma.08G109500	Gm08:8300022	Gm08:8255348..8319931	0.441012	3.4171e-14	0.19994	Local	hot20
Glyma.08G108500	Gm08:8318939	Gm08:8255348..8319931	-0.485013	2.73479e-11	0.179977	Local	hot20
Glyma.08G109900	Gm08:8558036	Gm08:8472168..8954362	0.837507	2.04339e-09	0.13718	Local	none
Glyma.08G109600	Gm08:8581247	Gm08:8321563..8820918	0.665639	9.04872e-19	0.171368	Local	none
Glyma.14G176700	Gm08:8675307	Gm08:8472168..8954362	0.661224	4.99432e-08	0.0962656	Distal	none
Glyma.17G033950	Gm08:8725216	Gm08:8472168..8954362	-0.494048	7.1934e-07	0.101682	Distal	none
Glyma.08G113700	Gm08:8727642	Gm08:8472168..8954362	-0.622174	8.27701e-13	0.182771	Local	none
Glyma.08G351932	Gm08:8754686	Gm08:8472168..8954362	0.61365	1.39804e-08	0.126142	Distal	none
Glyma.08G114000	Gm08:8756700	Gm08:8472168..8954362	-0.464966	1.27684e-07	0.151783	Local	none
Glyma.10G217900	Gm08:9005950	Gm08:9004543..9441404	-0.591258	5.46637e-07	0.0811553	Distal	none
Glyma.11G105900	Gm08:9013022	Gm08:8943359..9231415	-0.610587	4.67089e-08	0.0876985	Distal	none
Glyma.02G258467	Gm08:9072975	Gm08:9004543..9441404	-0.605651	1.59509e-07	0.0867134	Distal	none
Glyma.10G209800	Gm08:9111019	Gm08:9004543..9441404	0.771438	8.10099e-09	0.083113	Distal	none
Glyma.08G128100	Gm08:9173650	Gm08:9103862..9182026	0.50738	5.40806e-11	0.154194	Local	none
Glyma.08G119300	Gm08:9202408	Gm08:9004543..9441404	-0.72955	1.42861e-10	0.150021	Local	none
Glyma.08G120100	Gm08:9216593	Gm08:9188503..9515850	0.356372	4.61077e-07	0.0854552	Local	none
Glyma.12G078302	Gm08:9395992	Gm08:9188503..9515850	-0.341128	1.73362e-07	0.109982	Distal	none
Glyma.08G129900	Gm08:9403445	Gm08:9188503..9515850	0.394093	1.99693e-07	0.0906141	Local	none
Glyma.08G109000	Gm08:9439412	Gm08:9004543..9441404	0.561301	7.07213e-08	0.111693	Distal	none
Glyma.08G164100	Gm08:9570172	Gm08:9534724..9830373	-0.537212	6.6311e-08	0.116135	Distal	none
Glyma.08G125200	Gm08:9586075	Gm08:9586074..9645727	-0.463738	8.15569e-09	0.125313	Local	none
Glyma.08G113200	Gm08:9609791	Gm08:9534724..9830373	-0.481939	7.79408e-07	0.0789644	Local	none
Glyma.08G125200	Gm08:9661044	Gm08:9534724..9830373	-0.430853	3.81124e-07	0.0880303	Local	none
Glyma.08G146400	Gm08:9668718	Gm08:9534724..9830373	-0.647932	1.06148e-09	0.108719	Distal	none
Glyma.08G118700	Gm08:9736718	Gm08:9498734..9779144	0.569857	3.76626e-08	0.0802454	Local	none
Glyma.18G238100	Gm08:9736718	Gm08:9498734..9779144	0.59802	8.15068e-10	0.0802454	Distal	none
Glyma.08G128100	Gm08:9865094	Gm08:9617829..9995282	0.712389	2.15541e-25	0.126752	Local	none
Glyma.08G109600	Gm08:9909237	Gm08:9742082..9988386	-0.453293	4.43619e-08	0.0861601	Distal	none
Glyma.13G079900	Gm08:9917792	Gm08:9742082..9988386	-0.443908	5.30649e-07	0.100536	Distal	none
Glyma.08G136100	Gm08:9986298	Gm08:9742082..9988386	-0.526142	5.49148e-09	0.0894235	Local	none
Glyma.12G078302	Gm08:9993763	Gm08:9617829..9995282	-0.58713	9.67024e-21	0.28392	Distal	none
Glyma.08G129900	Gm08:9995282	Gm08:9617829..9995282	0.556167	1.29003e-14	0.266778	Local	none
Glyma.08G131850	Gm08:10127912	Gm08:9990526..10488444	0.456396	6.14984e-10	0.0902272	Local	none
Glyma.02G206000	Gm08:10153641	Gm08:9936015..10154214	0.70915	8.24925e-07	0.0966927	Distal	none
Glyma.08G128100	Gm08:10170619	Gm08:9990526..10488444	0.587668	5.16374e-09	0.127278	Local	none
Glyma.08G164600	Gm08:10193893	Gm08:9990526..10488444	-0.36813	2.46685e-07	0.108407	Distal	none
Glyma.08G132000	Gm08:10198863	Gm08:9990526..10488444	0.534495	1.25999e-12	0.113225	Local	none
Glyma.08G135000	Gm08:10414782	Gm08:10229271..10605594	-0.56416	5.13858e-15	0.0815165	Local	none
Glyma.08G147700	Gm08:10476026	Gm08:9990526..10488444	-0.466517	5.24515e-07	0.115677	Local	none
Glyma.08G136100	Gm08:10540579	Gm08:10283787..10774021	-0.582063	8.41718e-11	0.103014	Local	none
Glyma.08G136400	Gm08:10560805	Gm08:10229271..10605594	-0.393905	5.62669e-09	0.130134	Local	none
Glyma.08G143800	Gm08:11057706	Gm08:10641659..11070013	0.478803	5.8477e-07	0.097904	Local	none
Glyma.08G144700	Gm08:11067077	Gm08:10865670..11341822	-0.434686	3.00369e-12	0.169824	Local	none
Glyma.08G146400	Gm08:11224371	Gm08:10943867..11439818	-0.927309	1.45021e-17	0.177776	Local	none
Glyma.08G146300	Gm08:11240549	Gm08:10943867..11439818	-0.454066	4.80119e-08	0.119832	Local	none
Glyma.10G007000	Gm08:11257277	Gm08:10865670..11341822	-0.379468	6.99725e-07	0.0990116	Distal	none
Glyma.08G147900	Gm08:11349041	Gm08:11244349..11534275	0.603514	5.4196e-11	0.154181	Local	none
Glyma.10G243600	Gm08:11443748	Gm08:11141085..11515445	0.629414	7.58038e-07	0.0961303	Distal	none
Glyma.08G149500	Gm08:11546345	Gm08:11443842..11889387	0.4768	5.20582e-08	0.116854	Local	none
Glyma.08G152800	Gm08:11756043	Gm08:11443842..11889387	0.504862	4.09882e-07	0.152604	Local	none
Glyma.02G145200	Gm08:11959914	Gm08:11959913..11992359	0.319519	4.70424e-07	0.0974779	Distal	none
Glyma.08G109900	Gm08:12058162	Gm08:11702788..12160276	0.73097	1.1736e-07	0.107089	Distal	none
Glyma.02G256800	Gm08:12255889	Gm08:12227713..12477767	0.477208	1.32686e-07	0.0891999	Distal	none
Glyma.03G173700	Gm08:12285047	Gm08:12227713..12477767	0.524621	2.37966e-07	0.118934	Distal	none
Glyma.06G314200	Gm08:12300392	Gm08:12227713..12477767	0.529999	3.69269e-07	0.088847	Distal	none
Glyma.08G205700	Gm08:12300392	Gm08:12227713..12477767	0.534175	1.23385e-08	0.088847	Distal	none
Glyma.10G196200	Gm08:12334654	Gm08:12334137..12471432	0.390569	3.58321e-07	0.100841	Distal	none
Glyma.19G032800	Gm08:12336002	Gm08:12335968..12336006	0.798894	1.58583e-07	0.103516	Distal	none
Glyma.08G143700	Gm08:12466773	Gm08:12227713..12477767	0.420177	2.02796e-07	0.0771426	Distal	none
Glyma.08G159900	Gm08:12477123	Gm08:12227713..12477767	-0.68035	2.73742e-10	0.147141	Local	none
Glyma.17G239500	Gm08:12745119	Gm08:12745032..12745151	0.799123	6.63294e-07	0.094448	Distal	none
Glyma.08G163700	Gm08:12988485	Gm08:12856179..13338436	-0.536195	1.20561e-07	0.210214	Local	none
Glyma.08G164100	Gm08:13075549	Gm08:12856179..13338436	-0.952693	8.33302e-19	0.259308	Local	none
Glyma.08G171100	Gm08:13393008	Gm08:13171338..13624910	-0.666606	3.44204e-07	0.100331	Local	none
Glyma.08G171100	Gm08:13716512	Gm08:13475413..13955673	-0.989623	2.32709e-13	0.0969278	Local	none
Glyma.18G184700	Gm08:13725645	Gm08:13475413..13955673	0.646026	7.12061e-07	0.0958058	Distal	none
Glyma.08G171000	Gm08:13764786	Gm08:13475413..13955673	0.713508	4.28e-09	0.130903	Local	none
Glyma.08G174700	Gm08:14213332	Gm08:14080512..14296938	-0.607621	4.08316e-10	0.148525	Local	none
Glyma.15G060800	Gm08:14221834	Gm08:14080512..14296938	0.440049	4.15603e-07	0.103467	Distal	none
Glyma.08G177100	Gm08:14243447	Gm08:14006812..14444361	0.585312	3.48956e-17	0.23444	Local	none
Glyma.08G182100	Gm08:14468660	Gm08:14468659..14886612	0.405964	2.70068e-08	0.123196	Local	none
Glyma.08G178200	Gm08:14599055	Gm08:14468659..14886612	0.320497	5.2736e-08	0.0864269	Local	none
Glyma.08G177100	Gm08:14704223	Gm08:14468659..14886612	0.41368	1.24609e-09	0.103626	Local	none
Glyma.08G171000	Gm08:14759136	Gm08:14521870..14888028	0.672364	4.6258e-10	0.151187	Distal	none
Glyma.08G188400	Gm08:14868174	Gm08:14468659..14886612	-0.430412	5.85941e-08	0.112935	Local	none
Glyma.08G171100	Gm08:14888028	Gm08:14521870..14888028	-0.764493	9.43532e-08	0.129168	Distal	none
Glyma.08G188400	Gm08:15199598	Gm08:14981222..15337141	-0.828735	3.55853e-23	0.293214	Local	none
Glyma.08G192400	Gm08:15316645	Gm08:15165213..15549517	0.551832	2.70293e-08	0.121736	Local	none
Glyma.08G192500	Gm08:15569516	Gm08:15339290..15808924	-0.51077	5.56821e-08	0.114591	Local	none
Glyma.08G192400	Gm08:15591626	Gm08:15339290..15808924	0.690697	7.36521e-16	0.216753	Local	none
Glyma.08G199900	Gm08:16159956	Gm08:15916117..16315160	0.757567	9.55567e-15	0.211228	Local	none
Glyma.08G200100	Gm08:16253949	Gm08:15916117..16315160	0.584321	1.19434e-08	0.121938	Local	none
Glyma.08G199800	Gm08:16260384	Gm08:16102931..16456997	0.674223	1.73975e-07	0.104487	Local	none
Glyma.08G204000	Gm08:16608495	Gm08:16522327..16790487	-0.472506	4.7597e-07	0.102106	Local	none
Glyma.08G213401	Gm08:17303831	Gm08:17125659..17558203	-0.504647	5.9024e-13	0.0880575	Local	none
Glyma.04G115900	Gm08:17375960	Gm08:17375792..17375985	-0.752394	2.22408e-07	0.102074	Distal	none
Glyma.08G045300	Gm08:17557337	Gm08:17550375..17576227	0.659422	1.9914e-07	0.0822893	Distal	none
Glyma.06G319460	Gm08:17560021	Gm08:17550375..17576227	0.514182	4.60544e-07	0.0910778	Distal	none
Glyma.08G216100	Gm08:17647695	Gm08:17395702..17779240	-0.541483	2.45696e-08	0.117742	Local	none
Glyma.08G218500	Gm08:17844346	Gm08:17459277..17881766	0.519108	2.42963e-11	0.169807	Local	none
Glyma.08G222600	Gm08:18154577	Gm08:17985232..18357104	-0.439439	1.24603e-08	0.121212	Local	none
Glyma.15G235500	Gm08:18162759	Gm08:18162461..18163601	0.794949	3.37365e-08	0.114811	Distal	none
Glyma.08G351400	Gm08:18196611	Gm08:18114252..18260947	0.367767	8.15487e-07	0.097159	Distal	none
Glyma.13G085400	Gm08:18196611	Gm08:18114252..18260947	0.400186	8.09901e-08	0.097159	Distal	none
Glyma.08G226000	Gm08:18439078	Gm08:18031017..18528075	-0.509849	6.86377e-12	0.170012	Local	none
Glyma.08G232600	Gm08:18657902	Gm08:18538043..18874295	-0.507004	3.02303e-07	0.0996637	Local	none
Glyma.08G229100	Gm08:18776067	Gm08:18733291..19201299	0.617175	6.22958e-19	0.231867	Local	none
Glyma.08G226000	Gm08:18868438	Gm08:18790640..18869580	-0.703754	5.29537e-08	0.218588	Local	none
Glyma.08G229100	Gm08:18868438	Gm08:18790640..18869580	-1.02661	2.1202e-15	0.218588	Local	none
Glyma.08G230600	Gm08:18868438	Gm08:18790640..18869580	1.01385	7.88303e-16	0.218588	Local	none
Glyma.08G230600	Gm08:18953000	Gm08:18733291..19201299	0.637991	2.42571e-23	0.307624	Local	none
Glyma.08G226000	Gm08:19284407	Gm08:19126983..19606817	0.378356	2.65781e-07	0.210835	Local	none
Glyma.08G232600	Gm08:19307411	Gm08:19077637..19543430	-0.829378	5.1487e-12	0.170942	Local	none
Glyma.08G229100	Gm08:19360645	Gm08:19126983..19606817	0.47386	2.76565e-11	0.230019	Local	none
Glyma.08G230600	Gm08:19360645	Gm08:19126983..19606817	-0.582519	3.95365e-17	0.230019	Local	none
Glyma.08G234100	Gm08:19463773	Gm08:19126983..19606817	-0.374062	1.10526e-07	0.112191	Local	none
Glyma.02G097200	Gm08:19496905	Gm08:19496581..19497389	-0.798302	2.98906e-07	0.0993614	Distal	none
Glyma.02G097200	Gm08:20275617	Gm08:20275380..20275617	-0.876646	3.69101e-07	0.0998632	Distal	none
Glyma.10G243800	Gm08:20365202	Gm08:20186448..20373801	0.486683	1.3595e-07	0.111216	Distal	none
Glyma.19G032800	Gm08:20524904	Gm08:20442946..20526484	0.495347	8.75396e-08	0.112003	Distal	none
Glyma.09G170900	Gm08:20731644	Gm08:20634576..20872792	0.432372	1.42377e-07	0.114097	Distal	none
Glyma.08G260800	Gm08:20892990	Gm08:20857202..21256857	-0.593205	8.08148e-09	0.0940927	Distal	none
Glyma.17G251000	Gm08:21067525	Gm08:21065936..21067872	0.739273	8.30311e-07	0.0929483	Distal	none
Glyma.01G089600	Gm08:21196377	Gm08:20857202..21256857	-0.363135	2.36528e-07	0.102063	Distal	none
Glyma.19G002300	Gm08:21298909	Gm08:21055553..21402343	-0.746656	9.24041e-08	0.107842	Distal	none
Glyma.14G038200	Gm08:21328838	Gm08:21328837..21328866	-1.14295	8.67204e-13	0.180571	Distal	none
Glyma.08G249800	Gm08:21828935	Gm08:21622842..22111558	0.335634	1.80179e-08	0.120203	Local	none
Glyma.08G259100	Gm08:22442626	Gm08:22196995..22655385	-0.531907	1.69527e-10	0.109987	Distal	none
Glyma.08G261500	Gm08:22442626	Gm08:22196995..22655385	-0.60183	5.52408e-13	0.109987	Distal	none
Glyma.08G264900	Gm08:22442626	Gm08:22196995..22655385	-0.46741	5.85177e-08	0.109987	Distal	none
Glyma.08G273000	Gm08:22442626	Gm08:22196995..22655385	-0.463384	5.4234e-09	0.109987	Distal	none
Glyma.16G187500	Gm08:22990690	Gm08:22972639..23293673	0.360988	7.25934e-07	0.101617	Distal	none
Glyma.08G109600	Gm08:23754930	Gm08:23729866..24183302	-0.440633	8.62739e-08	0.148167	Distal	none
Glyma.15G139500	Gm08:24961915	Gm08:24749967..25245374	-0.441425	5.60222e-07	0.099726	Distal	none
Glyma.08G271402	Gm08:25278421	Gm08:25247069..25694910	-0.441663	1.60031e-07	0.0807051	Distal	none
Glyma.13G092700	Gm08:25278421	Gm08:25247069..25694910	-0.428271	4.0329e-07	0.0807051	Distal	none
Glyma.06G106200	Gm08:25941124	Gm08:25941056..25941138	0.752753	5.67474e-07	0.0951252	Distal	none
Glyma.08G261500	Gm08:26567614	Gm08:26318282..26816772	-0.76281	4.13895e-22	0.0835584	Local	none
Glyma.08G264900	Gm08:26884806	Gm08:26819046..27178448	-0.604047	6.43561e-13	0.0930845	Distal	none
Glyma.08G260800	Gm08:27436606	Gm08:27383899..27882610	-0.686421	1.39971e-14	0.0804924	Distal	none
Glyma.01G089600	Gm08:27852822	Gm08:27852821..27864290	0.828024	2.28525e-08	0.133849	Distal	none
Glyma.18G003100	Gm08:28403384	Gm08:27997883..28464021	0.627957	3.25467e-08	0.0863598	Distal	none
Glyma.03G067100	Gm08:28740218	Gm08:28739232..28740938	-0.865062	4.68712e-09	0.0788031	Distal	none
Glyma.03G066800	Gm08:28740938	Gm08:28739232..28740938	0.831019	5.45832e-09	0.0804555	Distal	none
Glyma.20G238800	Gm08:28799454	Gm08:28665449..29112015	-0.410882	4.20218e-07	0.0822001	Distal	none
Glyma.03G164700	Gm08:29043078	Gm08:28665449..29112015	-0.423854	1.26353e-07	0.149292	Distal	none
Glyma.05G185900	Gm08:29353591	Gm08:29121602..29613153	-0.442191	3.73117e-07	0.142059	Distal	none
Glyma.08G273000	Gm08:30220181	Gm08:29970188..30421068	-0.652257	4.26934e-18	0.0826178	Distal	none
Glyma.08G264800	Gm08:31655852	Gm08:31581948..31919917	-0.442179	4.45246e-08	0.117908	Distal	none
Glyma.12G158300	Gm08:31683198	Gm08:31435534..31848968	0.424814	2.09805e-11	0.160345	Distal	none
Glyma.08G267700	Gm08:31972760	Gm08:31810949..31972760	-0.704102	2.03042e-08	0.117204	Distal	none
Glyma.06G103300	Gm08:33448748	Gm08:33238970..33725948	0.297494	1.49984e-07	0.0812039	Distal	hot1
Glyma.07G038400	Gm08:34220947	Gm08:34153431..34645375	0.461698	5.7591e-07	0.0906316	Distal	hot1
Glyma.13G310900	Gm08:34220947	Gm08:34153431..34645375	0.468044	4.78065e-07	0.0906316	Distal	hot1
Glyma.18G074200	Gm08:34220947	Gm08:34153431..34645375	0.498066	4.01437e-08	0.0906316	Distal	hot1
Glyma.18G256400	Gm08:34260904	Gm08:34153431..34645375	0.424262	8.39701e-07	0.0845327	Distal	hot1
Glyma.06G023000	Gm08:34262679	Gm08:33991317..34351908	-0.486478	2.93495e-07	0.0860493	Distal	hot1
Glyma.07G269500	Gm08:34266520	Gm08:34153431..34645375	0.449798	2.84682e-07	0.0981602	Distal	hot1
Glyma.09G273600	Gm08:34266520	Gm08:34153431..34645375	0.481563	1.20103e-07	0.0981602	Distal	hot1
Glyma.11G147900	Gm08:34266520	Gm08:34153431..34645375	0.482663	8.39918e-08	0.0981602	Distal	hot1
Glyma.16G007600	Gm08:34284098	Gm08:34153431..34645375	0.39343	6.03709e-07	0.0912965	Distal	hot1
Glyma.14G070902	Gm08:34295786	Gm08:34153431..34645375	0.394039	1.41573e-07	0.0869553	Distal	hot1
Glyma.08G297100	Gm08:34296745	Gm08:34153431..34645375	0.416312	3.7218e-07	0.0889942	Distal	hot1
Glyma.03G025500	Gm08:34298786	Gm08:34153431..34645375	0.418491	6.02583e-07	0.105932	Distal	hot1
Glyma.09G083000	Gm08:34298786	Gm08:34153431..34645375	0.45816	1.3546e-07	0.105932	Distal	hot1
Glyma.12G082700	Gm08:34298786	Gm08:34153431..34645375	0.442677	3.72999e-07	0.105932	Distal	hot1
Glyma.05G166500	Gm08:34300777	Gm08:34153431..34645375	0.43277	8.40471e-08	0.0802393	Distal	hot1
Glyma.09G012300	Gm08:34300777	Gm08:34153431..34645375	0.387938	1.69185e-07	0.0802393	Distal	hot1
Glyma.13G185000	Gm08:34300777	Gm08:34153431..34645375	0.448016	1.51144e-08	0.0802393	Distal	hot1
Glyma.18G296300	Gm08:34300777	Gm08:34153431..34645375	0.409318	3.0901e-07	0.0802393	Distal	hot1
Glyma.04G238050	Gm08:34304124	Gm08:34153431..34645375	0.410012	6.92633e-07	0.0917468	Distal	hot1
Glyma.05G194800	Gm08:34304124	Gm08:34153431..34645375	0.422297	5.01571e-07	0.0917468	Distal	hot1
Glyma.06G254000	Gm08:34304124	Gm08:34153431..34645375	0.455408	3.48582e-08	0.0917468	Distal	hot1
Glyma.09G255100	Gm08:34315140	Gm08:34153431..34645375	0.450933	5.41475e-07	0.108455	Distal	hot1
Glyma.12G067600	Gm08:34315140	Gm08:34153431..34645375	0.457802	3.15172e-07	0.108455	Distal	hot1
Glyma.16G198200	Gm08:34315140	Gm08:34153431..34645375	0.494989	5.08522e-08	0.108455	Distal	hot1
Glyma.06G098800	Gm08:34315379	Gm08:34153431..34645375	0.432572	1.44493e-07	0.0881729	Distal	hot1
Glyma.20G222600	Gm08:34316090	Gm08:34153431..34645375	0.42237	4.96321e-07	0.0840312	Distal	hot1
Glyma.03G172700	Gm08:34352767	Gm08:34153431..34645375	0.463556	1.65211e-07	0.09409	Distal	hot1
Glyma.04G051600	Gm08:34352767	Gm08:34153431..34645375	0.457101	7.08908e-08	0.09409	Distal	hot1
Glyma.05G225200	Gm08:34352767	Gm08:34153431..34645375	0.446978	4.36933e-07	0.09409	Distal	hot1
Glyma.07G261500	Gm08:34352767	Gm08:34153431..34645375	0.397275	6.55534e-07	0.09409	Distal	hot1
Glyma.12G062400	Gm08:34352767	Gm08:34153431..34645375	0.448948	9.20887e-08	0.09409	Distal	hot1
Glyma.12G236400	Gm08:34352767	Gm08:34153431..34645375	0.444778	3.43184e-08	0.09409	Distal	hot1
Glyma.15G044700	Gm08:34352767	Gm08:34153431..34645375	0.455019	7.49682e-08	0.09409	Distal	hot1
Glyma.09G052200	Gm08:34391320	Gm08:34153431..34645375	0.399702	5.34578e-07	0.0841935	Distal	hot1
Glyma.12G008400	Gm08:34502151	Gm08:34153431..34645375	0.455998	2.87512e-07	0.0856154	Distal	hot1
Glyma.02G173300	Gm08:34520955	Gm08:34153431..34645375	0.404475	2.24607e-07	0.088259	Distal	hot1
Glyma.01G168600	Gm08:34521395	Gm08:34153431..34645375	0.462238	3.43449e-07	0.0897813	Distal	hot1
Glyma.02G280700	Gm08:34521395	Gm08:34153431..34645375	0.457878	7.8401e-07	0.0897813	Distal	hot1
Glyma.08G220100	Gm08:34521395	Gm08:34153431..34645375	0.563604	4.21535e-09	0.0897813	Distal	hot1
Glyma.11G139300	Gm08:34521395	Gm08:34153431..34645375	0.480941	4.15742e-07	0.0897813	Distal	hot1
Glyma.16G182500	Gm08:34521395	Gm08:34153431..34645375	0.444547	8.24362e-07	0.0897813	Distal	hot1
Glyma.17G098900	Gm08:34521395	Gm08:34153431..34645375	0.479686	2.94759e-07	0.0897813	Distal	hot1
Glyma.01G013600	Gm08:34532961	Gm08:34153431..34645375	0.488866	7.48344e-07	0.0848089	Distal	hot1
Glyma.16G154600	Gm08:34532961	Gm08:34153431..34645375	0.454955	2.87326e-07	0.0848089	Distal	hot1
Glyma.08G259100	Gm08:34607436	Gm08:34363557..34856307	-0.654056	1.36896e-16	0.083499	Distal	hot1
Glyma.01G044100	Gm08:34744668	Gm08:34662835..35070113	0.512256	5.98799e-07	0.0873348	Distal	hot1
Glyma.08G321000	Gm08:34744668	Gm08:34662835..35070113	0.510665	1.36842e-07	0.0873348	Distal	hot1
Glyma.12G173200	Gm08:34794061	Gm08:34363557..34856307	-0.450933	4.6749e-07	0.0808365	Distal	hot1
Glyma.19G201200	Gm08:34794061	Gm08:34363557..34856307	-0.428189	4.30233e-07	0.0808365	Distal	hot1
Glyma.13G214900	Gm08:34804536	Gm08:34662835..35070113	0.466465	1.00818e-07	0.0940736	Distal	hot1
Glyma.05G212500	Gm08:34832146	Gm08:34363557..34856307	-0.459216	2.8526e-07	0.104798	Distal	hot1
Glyma.09G039600	Gm08:34832146	Gm08:34363557..34856307	-0.508954	4.7776e-08	0.104798	Distal	hot1
Glyma.10G178500	Gm08:34832146	Gm08:34363557..34856307	-0.473898	4.11954e-07	0.104798	Distal	hot1
Glyma.02G072700	Gm08:34889047	Gm08:34662835..35070113	0.468797	1.4636e-07	0.0930654	Distal	hot1
Glyma.04G076700	Gm08:34889047	Gm08:34662835..35070113	0.42974	3.8113e-07	0.0930654	Distal	hot1
Glyma.06G043000	Gm08:34889047	Gm08:34662835..35070113	0.438915	4.00094e-07	0.0930654	Distal	hot1
Glyma.06G135100	Gm08:34889047	Gm08:34662835..35070113	0.421475	6.98045e-07	0.0930654	Distal	hot1
Glyma.06G216700	Gm08:34889047	Gm08:34662835..35070113	0.464055	8.05381e-08	0.0930654	Distal	hot1
Glyma.06G238200	Gm08:34889047	Gm08:34662835..35070113	0.451104	3.08234e-07	0.0930654	Distal	hot1
Glyma.07G036200	Gm08:34889047	Gm08:34662835..35070113	0.421337	3.6174e-07	0.0930654	Distal	hot1
Glyma.07G259500	Gm08:34889047	Gm08:34662835..35070113	0.411863	7.5064e-07	0.0930654	Distal	hot1
Glyma.09G071000	Gm08:34889047	Gm08:34662835..35070113	0.419665	7.54021e-07	0.0930654	Distal	hot1
Glyma.09G217700	Gm08:34889047	Gm08:34662835..35070113	0.433143	4.58112e-07	0.0930654	Distal	hot1
Glyma.09G285700	Gm08:34889047	Gm08:34662835..35070113	0.418515	5.57279e-07	0.0930654	Distal	hot1
Glyma.10G188600	Gm08:34889047	Gm08:34662835..35070113	0.468552	8.55023e-08	0.0930654	Distal	hot1
Glyma.12G014900	Gm08:34889047	Gm08:34662835..35070113	0.445697	8.84292e-08	0.0930654	Distal	hot1
Glyma.14G089033	Gm08:34889047	Gm08:34662835..35070113	0.420749	7.87289e-07	0.0930654	Distal	hot1
Glyma.15G263500	Gm08:34889047	Gm08:34662835..35070113	0.471612	9.54544e-08	0.0930654	Distal	hot1
Glyma.18G091900	Gm08:34889047	Gm08:34662835..35070113	0.464602	1.28434e-07	0.0930654	Distal	hot1
Glyma.19G260500	Gm08:34889047	Gm08:34662835..35070113	0.457745	1.48277e-07	0.0930654	Distal	hot1
Glyma.01G153200	Gm08:34889373	Gm08:34662835..35070113	0.419249	5.31153e-07	0.0801469	Distal	hot1
Glyma.02G007700	Gm08:34889373	Gm08:34662835..35070113	0.421096	5.69227e-07	0.0801469	Distal	hot1
Glyma.03G163467	Gm08:34889373	Gm08:34662835..35070113	0.428356	3.03454e-07	0.0801469	Distal	hot1
Glyma.03G163533	Gm08:34889373	Gm08:34662835..35070113	0.418662	5.64963e-07	0.0801469	Distal	hot1
Glyma.04G228400	Gm08:34889373	Gm08:34662835..35070113	0.431236	7.21572e-07	0.0801469	Distal	hot1
Glyma.05G199300	Gm08:34889373	Gm08:34662835..35070113	0.465306	8.72828e-08	0.0801469	Distal	hot1
Glyma.05G204700	Gm08:34889373	Gm08:34662835..35070113	0.42712	5.71311e-07	0.0801469	Distal	hot1
Glyma.08G010800	Gm08:34889373	Gm08:34662835..35070113	0.469137	2.07968e-08	0.0801469	Distal	hot1
Glyma.08G154433	Gm08:34889373	Gm08:34662835..35070113	0.42696	4.20194e-07	0.0801469	Distal	hot1
Glyma.08G179000	Gm08:34889373	Gm08:34662835..35070113	0.451864	1.07469e-07	0.0801469	Distal	hot1
Glyma.10G250100	Gm08:34889373	Gm08:34662835..35070113	0.414957	6.94763e-07	0.0801469	Distal	hot1
Glyma.11G029800	Gm08:34889373	Gm08:34662835..35070113	0.446687	1.72187e-07	0.0801469	Distal	hot1
Glyma.11G054800	Gm08:34889373	Gm08:34662835..35070113	0.426927	5.36869e-07	0.0801469	Distal	hot1
Glyma.11G081600	Gm08:34889373	Gm08:34662835..35070113	0.441832	2.25364e-07	0.0801469	Distal	hot1
Glyma.11G150034	Gm08:34889373	Gm08:34662835..35070113	0.437231	4.27985e-07	0.0801469	Distal	hot1
Glyma.12G236800	Gm08:34889373	Gm08:34662835..35070113	0.447015	2.30326e-07	0.0801469	Distal	hot1
Glyma.13G094500	Gm08:34889373	Gm08:34662835..35070113	0.423736	2.76668e-07	0.0801469	Distal	hot1
Glyma.19G020500	Gm08:34889373	Gm08:34662835..35070113	0.430147	2.95104e-07	0.0801469	Distal	hot1
Glyma.06G209900	Gm08:34889900	Gm08:34662835..35070113	0.442	1.11938e-07	0.0880281	Distal	hot1
Glyma.09G160500	Gm08:34889900	Gm08:34662835..35070113	0.424264	7.83114e-07	0.0880281	Distal	hot1
Glyma.04G176600	Gm08:34892708	Gm08:34662835..35070113	0.407987	3.96186e-08	0.079403	Distal	hot1
Glyma.05G013800	Gm08:34894644	Gm08:34662835..35070113	0.437497	3.08839e-07	0.0801465	Distal	hot1
Glyma.20G196600	Gm08:34894644	Gm08:34662835..35070113	0.461367	4.72205e-08	0.0801465	Distal	hot1
Glyma.13G237700	Gm08:34895429	Gm08:34662835..35070113	0.438252	2.52549e-07	0.0882626	Distal	hot1
Glyma.19G146400	Gm08:34895429	Gm08:34662835..35070113	0.403682	4.51984e-07	0.0882626	Distal	hot1
Glyma.01G017100	Gm08:34906635	Gm08:34662835..35070113	0.450752	7.07564e-08	0.0876	Distal	hot1
Glyma.03G232900	Gm08:34934369	Gm08:34662835..35070113	0.453582	4.67203e-07	0.0940528	Distal	hot1
Glyma.20G106200	Gm08:34934369	Gm08:34662835..35070113	0.46005	1.19621e-07	0.0940528	Distal	hot1
Glyma.17G015800	Gm08:34954105	Gm08:34662835..35070113	0.461942	6.01058e-07	0.0831174	Distal	hot1
Glyma.20G187700	Gm08:34955730	Gm08:34662835..35070113	0.377206	4.42513e-07	0.0832293	Distal	hot1
Glyma.05G117600	Gm08:34957543	Gm08:34662835..35070113	0.480943	3.45994e-07	0.0850986	Distal	hot1
Glyma.10G022200	Gm08:34957543	Gm08:34662835..35070113	0.477839	7.12633e-08	0.0850986	Distal	hot1
Glyma.06G007300	Gm08:34958548	Gm08:34662835..35070113	0.445082	8.28087e-07	0.0852278	Distal	hot1
Glyma.07G123900	Gm08:34973406	Gm08:34662835..35070113	0.50292	9.28325e-08	0.097455	Distal	hot1
Glyma.02G305000	Gm08:34988386	Gm08:34662835..35070113	0.426947	5.88038e-07	0.0833486	Distal	hot1
Glyma.10G012600	Gm08:34988386	Gm08:34662835..35070113	0.432361	6.96162e-07	0.0833486	Distal	hot1
Glyma.13G202200	Gm08:34988386	Gm08:34662835..35070113	0.431199	5.79837e-07	0.0833486	Distal	hot1
Glyma.03G166800	Gm08:34988388	Gm08:34662835..35070113	0.455146	6.15616e-07	0.0804222	Distal	hot1
Glyma.15G053900	Gm08:34990231	Gm08:34662835..35070113	0.430934	1.09175e-07	0.0814658	Distal	hot1
Glyma.07G246500	Gm08:34991349	Gm08:34662835..35070113	0.478896	2.79852e-08	0.0928582	Distal	hot1
Glyma.07G213800	Gm08:34999555	Gm08:34662835..35070113	0.473808	7.5077e-08	0.0844113	Distal	hot1
Glyma.08G061000	Gm08:35009072	Gm08:34662835..35070113	0.451763	3.0633e-08	0.0867353	Distal	hot1
Glyma.17G246600	Gm08:35009494	Gm08:34662835..35070113	0.428458	3.62256e-07	0.080965	Distal	hot1
Glyma.13G147800	Gm08:35021326	Gm08:34662835..35070113	0.447789	3.11705e-07	0.0871385	Distal	hot1
Glyma.20G241900	Gm08:35021326	Gm08:34662835..35070113	0.522069	1.41198e-08	0.0871385	Distal	hot1
Glyma.08G279000	Gm08:35021340	Gm08:34662835..35070113	0.541955	1.19697e-08	0.0897229	Distal	hot1
Glyma.14G187700	Gm08:35021340	Gm08:34662835..35070113	0.48139	6.27421e-07	0.0897229	Distal	hot1
Glyma.05G083700	Gm08:35065009	Gm08:34662835..35070113	0.465235	5.44353e-08	0.0842013	Distal	hot1
Glyma.18G030500	Gm08:35922105	Gm08:35921927..35922203	-0.586554	7.88416e-07	0.0943774	Distal	none
Glyma.19G072702	Gm08:36143654	Gm08:35983736..36302097	0.748056	1.34984e-11	0.161776	Distal	none
Glyma.08G230600	Gm08:36368211	Gm08:36367991..36368273	0.932876	2.53588e-13	0.184274	Distal	none
Glyma.08G229100	Gm08:36368253	Gm08:36367991..36368273	-0.952251	1.01198e-12	0.165502	Distal	none
Glyma.08G277100	Gm08:36474928	Gm08:36429020..36714722	-0.570506	6.61313e-08	0.110022	Local	none
Glyma.15G145200	Gm08:36737834	Gm08:36727630..36989145	0.943172	4.72278e-07	0.0967084	Distal	none
Glyma.18G003100	Gm08:37121076	Gm08:37018788..37492725	0.739681	6.79492e-09	0.084391	Distal	none
Glyma.12G158300	Gm08:37245572	Gm08:37018788..37492725	0.495324	6.79992e-12	0.0854591	Distal	none
Glyma.19G072702	Gm08:37416586	Gm08:37179222..37664970	0.840159	2.59936e-14	0.197323	Distal	none
Glyma.08G261500	Gm08:37806470	Gm08:37562660..38039771	-0.601852	1.36972e-12	0.134129	Distal	none
Glyma.08G259100	Gm08:38039771	Gm08:37562660..38039771	-0.521486	5.59711e-10	0.0917397	Distal	none
Glyma.12G217300	Gm08:38051751	Gm08:37962410..38456101	-0.838902	1.54121e-07	0.0885332	Distal	none
Glyma.08G260800	Gm08:38677862	Gm08:38677861..38877451	-0.661684	8.67242e-13	0.11179	Distal	none
Glyma.08G273000	Gm08:38677862	Gm08:38677861..38877451	-0.588364	2.58563e-12	0.11179	Distal	none
Glyma.20G238800	Gm08:38731693	Gm08:38616070..39000393	-0.683825	7.48136e-07	0.0966008	Distal	none
Glyma.08G314300	Gm08:39109834	Gm08:39004411..39501487	0.56614	7.22535e-07	0.102498	Distal	none
Glyma.08G288000	Gm08:39121338	Gm08:39004411..39501487	-0.607752	2.6245e-08	0.124883	Local	none
Glyma.18G222400	Gm08:39324434	Gm08:39322949..39326217	-0.903864	2.04857e-09	0.134092	Distal	none
Glyma.08G351932	Gm08:39523220	Gm08:39338138..39819396	0.440981	5.05376e-07	0.0969985	Distal	none
Glyma.16G160600	Gm08:39607062	Gm08:39338138..39819396	0.639795	3.14792e-07	0.102113	Distal	none
Glyma.08G289600	Gm08:39723059	Gm08:39673453..40140080	0.388432	1.79154e-07	0.104693	Local	none
Glyma.08G291000	Gm08:39920197	Gm08:39673453..40140080	0.504805	6.53434e-13	0.182176	Local	none
Glyma.17G197600	Gm08:40263798	Gm08:40036400..40407045	0.394866	6.8536e-07	0.0825271	Distal	none
[truncated: 3,279 more rows]

## Sheet: S6
Supplemental Data. Yuan et al. (2024). Co-regulation of seed oil and weight. Plant Cell.
Supplemental Data Set S6. Genes related to storage proteins, oil metabolism and seed weight.
Gene ID	Function	Subtype	G.max Symbol	Arabidopsis homolog	A.thaliana symbol	Annotation
Glyma.10G028300	Storage protein	β-conglycinin	CG-1	AT3G22640	PAP85	cupin family protein
Glyma.10G246300	Storage protein	β-conglycinin	CG-1	AT3G22640	PAP85	cupin family protein
Glyma.20G148400	Storage protein	β-conglycinin	CG-2	AT3G22640	PAP85	cupin family protein
Glyma.20G148300	Storage protein	β-conglycinin	CG-3	AT3G22640	PAP85	cupin family protein
Glyma.20G146200	Storage protein	β-conglycinin	CG-4	AT3G22640	PAP85	cupin family protein
Glyma.20G148200	Storage protein	β-conglycinin	CG-4	AT3G22640	PAP85	cupin family protein
Glyma.10G246500	Storage protein	β-conglycinin	Cgy1	AT3G22640	PAP85	cupin family protein
Glyma.02G145700	Storage protein	β-conglycinin	SBP2	AT3G22640	PAP85	cupin family protein
Glyma.03G163500	Storage protein	Glycinin	Gy1	AT5G44120	ATCRA1,CRA1,CRU1	RmlC-like cupins superfamily protein
Glyma.19G164900	Storage protein	Glycinin	Gy3	AT5G44120	ATCRA1,CRA1,CRU1	RmlC-like cupins superfamily protein
Glyma.10G037100	Storage protein	Glycinin	Gy4	AT5G44120	ATCRA1,CRA1,CRU1	RmlC-like cupins superfamily protein
Glyma.13G123500	Storage protein	Glycinin	Gy5	AT1G03890		RmlC-like cupins superfamily protein
Glyma.19G164800	Storage protein	Glycinin	Gy7	AT4G28520	CRC,CRU3	cruciferin 3
Glyma.13G241700	Oil		Bloom1	AT2G20780		Major facilitator superfamily protein
Glyma.06G010200	Oil		GmbZIP123	AT4G34590	ATB2,AtbZIP11,BZIP11,GBF6	G-box binding factor 6
Glyma.15G049200	Oil		GmSWEET10a	AT5G13170	SAG29	senescence-associated gene 29
Glyma.08G183500	Oil		GmSWEET10b	AT5G13170	SAG29	senescence-associated gene 29
Glyma.06G290100	Oil		GmZF351	AT1G03790	SOM	Zinc finger C-x8-C-x5-C-x3-H type family protein
Glyma.20G085100	Oil/Seed weight		POWR1	AT1G04500		CCT motif family protein
Glyma.14G194300	Oil	Linoleate Desaturase	GmFad3a	AT5G05580	FAD8	fatty acid desaturase 8
Glyma.02G227200	Oil	Linoleate Desaturase	GmFad3b	AT5G05580	FAD8	fatty acid desaturase 8
Glyma.18G062000	Oil	Linoleate Desaturase	GmFad3c	AT5G05580	FAD8	fatty acid desaturase 8
Glyma.13G106100	Oil	Triacylglycerol Biosynthesis	DGAT1a	AT2G19450	ABX45,AS11,ATDGAT,DGAT1,RDS1,TAG1	membrane bound O-acyl transferase (MBOAT) family protein
Glyma.17G053300	Oil	Triacylglycerol Biosynthesis	DGAT1b	AT2G19450	ABX45,AS11,ATDGAT,DGAT1,RDS1,TAG1	membrane bound O-acyl transferase (MBOAT) family protein
Glyma.13G108100	Oil	Triacylglycerol Biosynthesis	GmPDAT	AT5G13640	ATPDAT,PDAT,PDAT1	phospholipid:diacylglycerol acyltransferase
Glyma.18G176100	Oil	Triacylglycerol Biosynthesis	GmABI3a	AT3G24650	ABI3,SIS10	AP2/B3-like transcriptional factor family protein
Glyma.08G357600	Oil	Triacylglycerol Biosynthesis	GmABI3b	AT3G24650	ABI3,SIS10	AP2/B3-like transcriptional factor family protein
Glyma.13G153200	Oil	Triacylglycerol Biosynthesis	GmbZIP67	AT3G44460	AtbZIP67,DPBF2	Basic-leucine zipper (bZIP) transcription factor family protein
Glyma.16G050300	Oil	Triacylglycerol Biosynthesis	GmFUS3a	AT3G26790	FUS3	AP2/B3-like transcriptional factor family protein
Glyma.19G100900	Oil	Triacylglycerol Biosynthesis	GmFUS3b	AT3G26790	FUS3	AP2/B3-like transcriptional factor family protein
Glyma.07G268100	Oil	Triacylglycerol Biosynthesis	GmLEC1a	AT5G47670	L1L,NF-YB6	nuclear factor Y, subunit B6
Glyma.17G005600	Oil	Triacylglycerol Biosynthesis	GmLEC1b	AT5G47670	L1L,NF-YB6	nuclear factor Y, subunit B6
Glyma.20G196600	Oil	Triacylglycerol Biosynthesis	GmOLEO1	AT4G25140	OLE1,OLEO1	oleosin 1
Glyma.16G071800	Oil	Triacylglycerol Biosynthesis		AT3G01570		Oleosin family protein
Glyma.19G063400	Oil	Triacylglycerol Biosynthesis		AT3G01570		Oleosin family protein
Glyma.01G074000	Oil	Triacylglycerol Biosynthesis		AT2G44950	HUB1,RDO4	histone mono-ubiquitination 1
Glyma.01G133000	Oil	Triacylglycerol Biosynthesis		AT4G32010	HSI2-L1,HSL1,VAL2	HSI2-like 1
Glyma.01G156000	Oil	Triacylglycerol Biosynthesis		AT3G51520		diacylglycerol acyltransferase family
Glyma.01G227900	Oil	Triacylglycerol Biosynthesis		AT4G10020	AtHSD5,HSD5	hydroxysteroid dehydrogenase 5
Glyma.02G078500	Oil	Triacylglycerol Biosynthesis		AT1G74320		Protein kinase superfamily protein
Glyma.02G147800	Oil	Triacylglycerol Biosynthesis		AT4G09820	BHLH42,TT8	basic helix-loop-helix (bHLH) DNA-binding superfamily protein
Glyma.02G181300	Oil	Triacylglycerol Biosynthesis		AT3G57650	LPAT2	lysophosphatidyl acyltransferase 2
Glyma.02G264700	Oil	Triacylglycerol Biosynthesis		AT2G40220	ABI4,ATABI4,GIN6,ISI3,SAN5,SIS5,SUN6	Integrase-type DNA-binding superfamily protein
Glyma.02G267300	Oil	Triacylglycerol Biosynthesis		AT1G55250	HUB2	histone mono-ubiquitination 2
Glyma.02G309900	Oil	Triacylglycerol Biosynthesis		AT2G32260	ATCCT1,CCT1	phosphorylcholine cytidylyltransferase
Glyma.03G035200	Oil	Triacylglycerol Biosynthesis		AT4G32010	HSI2-L1,HSL1,VAL2	HSI2-like 1
Glyma.03G133800	Oil	Triacylglycerol Biosynthesis		AT2G41540	GPDHC1	6-phosphogluconate dehydrogenase family protein
Glyma.03G139700	Oil	Triacylglycerol Biosynthesis		AT3G57650	LPAT2	lysophosphatidyl acyltransferase 2
Glyma.03G144500	Oil	Triacylglycerol Biosynthesis		AT3G12120	FAD2	fatty acid desaturase 2
Glyma.03G249900	Oil	Triacylglycerol Biosynthesis		AT5G55240	ATPXG2	ARABIDOPSIS THALIANA PEROXYGENASE 2
Glyma.04G062400	Oil	Triacylglycerol Biosynthesis		AT2G25170	CHD3,CHR6,GYM,PKL,SSL2	chromatin remodeling factor CHD3 (PICKLE)
Glyma.04G077600	Oil	Triacylglycerol Biosynthesis		AT2G25890		Oleosin family protein
Glyma.05G004300	Oil	Triacylglycerol Biosynthesis		AT3G01570		Oleosin family protein
Glyma.05G013800	Oil	Triacylglycerol Biosynthesis		AT3G18570		Oleosin family protein
Glyma.05G049500	Oil	Triacylglycerol Biosynthesis		AT1G12640		MBOAT (membrane bound O-acyl transferase) family protein
Glyma.05G131100	Oil	Triacylglycerol Biosynthesis		AT5G60620	GPAT9	glycerol-3-phosphate acyltransferase 9
Glyma.06G063400	Oil	Triacylglycerol Biosynthesis		AT2G25170	CHD3,CHR6,GYM,PKL,SSL2	chromatin remodeling factor CHD3 (PICKLE)
Glyma.06G078700	Oil	Triacylglycerol Biosynthesis		AT2G25890		Oleosin family protein
Glyma.06G209900	Oil	Triacylglycerol Biosynthesis		AT3G18570		Oleosin family protein
Glyma.06G309300	Oil	Triacylglycerol Biosynthesis		AT1G74320		Protein kinase superfamily protein
Glyma.07G029800	Oil	Triacylglycerol Biosynthesis		AT3G15820	ROD1,PDCT	phosphatidic acid phosphatase-related / PAP2-related
Glyma.07G036400	Oil	Triacylglycerol Biosynthesis		AT5G13640	ATPDAT,PDAT,PDAT1	phospholipid:diacylglycerol acyltransferase
Glyma.08G010800	Oil	Triacylglycerol Biosynthesis		AT5G50600	ATHSD1,HSD1	hydroxysteroid dehydrogenase 1
Glyma.08G085800	Oil	Triacylglycerol Biosynthesis		AT5G60620	GPAT9	glycerol-3-phosphate acyltransferase 9
Glyma.08G213100	Oil	Triacylglycerol Biosynthesis		AT3G15820	ROD1,PDCT	phosphatidic acid phosphatase-related / PAP2-related
Glyma.09G051200	Oil	Triacylglycerol Biosynthesis		AT2G32260	ATCCT1,CCT1	phosphorylcholine cytidylyltransferase
Glyma.09G065300	Oil	Triacylglycerol Biosynthesis		AT2G19450	ABX45,AS11,ATDGAT,DGAT1,RDS1,TAG1	membrane bound O-acyl transferase (MBOAT) family protein
Glyma.09G111900	Oil	Triacylglycerol Biosynthesis		AT3G12120	FAD2	fatty acid desaturase 2
Glyma.09G119200	Oil	Triacylglycerol Biosynthesis		AT5G60620	GPAT9	glycerol-3-phosphate acyltransferase 9
Glyma.09G123800	Oil	Triacylglycerol Biosynthesis		AT1G70680		Caleosin-related family protein
Glyma.10G026000	Oil	Triacylglycerol Biosynthesis		AT4G09820	BHLH42,TT8	basic helix-loop-helix (bHLH) DNA-binding superfamily protein
Glyma.10G095500	Oil	Triacylglycerol Biosynthesis		AT3G57650	LPAT2	lysophosphatidyl acyltransferase 2
Glyma.10G107100	Oil	Triacylglycerol Biosynthesis		AT2G41540	GPDHC1	6-phosphogluconate dehydrogenase family protein
Glyma.10G193900	Oil	Triacylglycerol Biosynthesis		AT4G25140	OLE1,OLEO1	oleosin 1
Glyma.10G278000	Oil	Triacylglycerol Biosynthesis		AT3G12120	FAD2	fatty acid desaturase 2
Glyma.11G015100	Oil	Triacylglycerol Biosynthesis		AT4G10020	AtHSD5,HSD5	hydroxysteroid dehydrogenase 5
Glyma.11G070800	Oil	Triacylglycerol Biosynthesis		AT1G01050	AtPPa1,PPa1	pyrophosphorylase 1
Glyma.11G148900	Oil	Triacylglycerol Biosynthesis		AT2G41540	GPDHC1	6-phosphogluconate dehydrogenase family protein
Glyma.11G175700	Oil	Triacylglycerol Biosynthesis		AT2G44950	HUB1,RDO4	histone mono-ubiquitination 1
Glyma.11G197900	Oil	Triacylglycerol Biosynthesis		AT2G30470	HSI2,VAL1	high-level expression of sugar-inducible gene 2
Glyma.12G011200	Oil	Triacylglycerol Biosynthesis		AT2G41540	GPDHC1	6-phosphogluconate dehydrogenase family protein
Glyma.12G045700	Oil	Triacylglycerol Biosynthesis		AT3G18850	LPAT5	lysophosphatidyl acyltransferase 5
Glyma.12G084000	Oil	Triacylglycerol Biosynthesis		AT3G44830		Lecithin:cholesterol acyltransferase family protein
Glyma.13G118300	Oil	Triacylglycerol Biosynthesis		AT1G48300
Glyma.13G245900	Oil	Triacylglycerol Biosynthesis		AT4G32010	HSI2-L1,HSL1,VAL2	HSI2-like 1
Glyma.14G002900	Oil	Triacylglycerol Biosynthesis		AT2G32260	ATCCT1,CCT1	phosphorylcholine cytidylyltransferase
Glyma.14G050200	Oil	Triacylglycerol Biosynthesis		AT1G55250	HUB2	histone mono-ubiquitination 2
Glyma.14G057900	Oil	Triacylglycerol Biosynthesis		AT2G40220	ABI4,ATABI4,GIN6,ISI3,SAN5,SIS5,SUN6	Integrase-type DNA-binding superfamily protein
Glyma.14G077500	Oil	Triacylglycerol Biosynthesis		AT1G75020	LPAT4	lysophosphatidyl acyltransferase 4
Glyma.15G067900	Oil	Triacylglycerol Biosynthesis		AT4G32010	HSI2-L1,HSL1,VAL2	HSI2-like 1
Glyma.15G157500	Oil	Triacylglycerol Biosynthesis		AT2G32260	ATCCT1,CCT1	phosphorylcholine cytidylyltransferase
Glyma.16G115700	Oil	Triacylglycerol Biosynthesis		AT3G51520		diacylglycerol acyltransferase family
Glyma.17G041600	Oil	Triacylglycerol Biosynthesis		AT1G48300
Glyma.17G050500	Oil	Triacylglycerol Biosynthesis		AT5G35550	ATMYB123,ATTT2,MYB123,TT2	Duplicated homeodomain-like superfamily protein
Glyma.17G086400	Oil	Triacylglycerol Biosynthesis		AT3G01570		Oleosin family protein
Glyma.17G122000	Oil	Triacylglycerol Biosynthesis		AT3G18570		Oleosin family protein
Glyma.17G131500	Oil	Triacylglycerol Biosynthesis		AT1G12640		MBOAT (membrane bound O-acyl transferase) family protein
Glyma.18G052100	Oil	Triacylglycerol Biosynthesis		AT2G30470	HSI2,VAL1	high-level expression of sugar-inducible gene 2
Glyma.19G004800	Oil	Triacylglycerol Biosynthesis		AT3G01570		Oleosin family protein
Glyma.19G142500	Oil	Triacylglycerol Biosynthesis		AT3G57650	LPAT2	lysophosphatidyl acyltransferase 2
Glyma.19G147400	Oil	Triacylglycerol Biosynthesis		AT3G12120	FAD2	fatty acid desaturase 2
Glyma.19G247500	Oil	Triacylglycerol Biosynthesis		AT5G55240	ATPXG2	ARABIDOPSIS THALIANA PEROXYGENASE 2
Glyma.20G111000	Oil	Triacylglycerol Biosynthesis		AT3G12120	FAD2	fatty acid desaturase 2
Glyma.20G170300	Oil	Triacylglycerol Biosynthesis		AT1G74320		Protein kinase superfamily protein
Glyma.20G201000	Oil	Triacylglycerol Biosynthesis		AT4G26740	ATPXG1,ATS1,CLO1	seed gene 1
Glyma.19G028800	Oil	Fatty Acid Synthesis	BCCP2	AT5G15530	BCCP2,CAC1-B	biotin carboxyl carrier protein 2
Glyma.15G221600	Oil	Fatty Acid Synthesis	GmWRI1a	AT3G54320	ASML1,ATWRI1,WRI,WRI1	Integrase-type DNA-binding superfamily protein
Glyma.08G227700	Oil	Fatty Acid Synthesis	GmWRI1b	AT3G54320	ASML1,ATWRI1,WRI,WRI1	Integrase-type DNA-binding superfamily protein
Glyma.08G084300	Oil	Fatty Acid Synthesis	KASI	AT5G46290	KAS I,KAS1	3-ketoacyl-acyl carrier protein synthase I
Glyma.15G003100	Oil	Fatty Acid Synthesis	KASIII	AT1G62640	KAS III	3-ketoacyl-acyl carrier protein synthase III
Glyma.02G138100	Oil	Fatty Acid Synthesis		AT2G43710	FAB2,SSI2	Plant stearoyl-acyl-carrier-protein desaturase family protein
Glyma.02G157200	Oil	Fatty Acid Synthesis		AT3G55290		NAD(P)-binding Rossmann-fold superfamily protein
Glyma.03G222100	Oil	Fatty Acid Synthesis		AT4G01900	GLB1,PII	GLNB1 homolog
Glyma.03G242600	Oil	Fatty Acid Synthesis		AT1G54630	ACP3	acyl carrier protein 3
Glyma.03G261000	Oil	Fatty Acid Synthesis		AT1G01090	PDH-E1 ALPHA	pyruvate dehydrogenase E1 alpha
Glyma.04G034800	Oil	Fatty Acid Synthesis		AT4G31050		Biotin/lipoate A/B protein ligase family
Glyma.04G151600	Oil	Fatty Acid Synthesis		AT1G08510	FATB	fatty acyl-ACP thioesterases B
Glyma.05G012300	Oil	Fatty Acid Synthesis		AT1G08510	FATB	fatty acyl-ACP thioesterases B
Glyma.05G129600	Oil	Fatty Acid Synthesis		AT5G46290	KAS I,KAS1	3-ketoacyl-acyl carrier protein synthase I
Glyma.05G141000	Oil	Fatty Acid Synthesis		AT1G30120	PDH-E1 BETA	pyruvate dehydrogenase E1 beta
Glyma.05G221100	Oil	Fatty Acid Synthesis		AT5G35360	CAC2	acetyl Co-enzyme a carboxylase biotin carboxylase subunit
Glyma.06G112900	Oil	Fatty Acid Synthesis		AT1G77590	LACS9	long chain acyl-CoA synthetase 9
Glyma.07G049600	Oil	Fatty Acid Synthesis		AT1G01090	PDH-E1 ALPHA	pyruvate dehydrogenase E1 alpha
Glyma.07G207200	Oil	Fatty Acid Synthesis		AT2G43710	FAB2,SSI2	Plant stearoyl-acyl-carrier-protein desaturase family protein
Glyma.07G241600	Oil	Fatty Acid Synthesis		AT3G16950	LPD1,ptlpd1	lipoamide dehydrogenase 1
Glyma.08G027600	Oil	Fatty Acid Synthesis		AT5G35360	CAC2	acetyl Co-enzyme a carboxylase biotin carboxylase subunit
Glyma.08G096300	Oil	Fatty Acid Synthesis		AT2G34590		Transketolase family protein
Glyma.08G160900	Oil	Fatty Acid Synthesis		AT1G54350		ABC transporter family protein
Glyma.08G179900	Oil	Fatty Acid Synthesis		AT5G10160		Thioesterase superfamily protein
Glyma.08G297000	Oil	Fatty Acid Synthesis		AT3G54320	ASML1,ATWRI1,WRI,WRI1	Integrase-type DNA-binding superfamily protein
Glyma.08G345900	Oil	Fatty Acid Synthesis		AT2G05990	ENR1,MOD1	NAD(P)-binding Rossmann-fold superfamily protein
Glyma.08G349200	Oil	Fatty Acid Synthesis		AT4G13050		Acyl-ACP thioesterase
Glyma.09G248900	Oil	Fatty Acid Synthesis		AT5G16390	BCCP,BCCP-1,BCCP1,CAC1,CAC1-A,CAC1A	chloroplastic acetylcoenzyme A carboxylase 1
Glyma.09G277400	Oil	Fatty Acid Synthesis		AT1G62640	KAS III	3-ketoacyl-acyl carrier protein synthase III
Glyma.10G158500	Oil	Fatty Acid Synthesis		AT3G05020	ACP,ACP1	acyl carrier protein 1
Glyma.10G181900	Oil	Fatty Acid Synthesis		AT1G19800	TGD1	trigalactosyldiacylglycerol 1
Glyma.10G215400	Oil	Fatty Acid Synthesis		AT1G34430	EMB3003	2-oxoacid dehydrogenases acyltransferase family protein
Glyma.11G101400	Oil	Fatty Acid Synthesis		AT2G05990	ENR1,MOD1	NAD(P)-binding Rossmann-fold superfamily protein
Glyma.11G164500	Oil	Fatty Acid Synthesis		AT2G30200		catalytics;transferases;[acyl-carrier-protein] S-malonyltransferases;binding
Glyma.11G248000	Oil	Fatty Acid Synthesis		AT1G24360		NAD(P)-binding Rossmann-fold superfamily protein
Glyma.12G027300	Oil	Fatty Acid Synthesis		AT2G05990	ENR1,MOD1	NAD(P)-binding Rossmann-fold superfamily protein
Glyma.13G010100	Oil	Fatty Acid Synthesis		AT2G04350	LACS8	AMP-dependent synthetase and ligase family protein
Glyma.13G038600	Oil	Fatty Acid Synthesis		AT1G43800		Plant stearoyl-acyl-carrier-protein desaturase family protein
Glyma.13G057400	Oil	Fatty Acid Synthesis		AT5G15530	BCCP2,CAC1-B	biotin carboxyl carrier protein 2
Glyma.13G079900	Oil	Fatty Acid Synthesis		AT1G77590	LACS9	long chain acyl-CoA synthetase 9
Glyma.13G112700	Oil	Fatty Acid Synthesis		AT1G74960	ATKAS2,FAB1,KAS2	fatty acid biosynthesis 1
Glyma.13G154600	Oil	Fatty Acid Synthesis		AT3G11470		4\'-phosphopantetheinyl transferase superfamily
Glyma.13G214600	Oil	Fatty Acid Synthesis		AT4G25050	ACP4	acyl carrier protein 4
Glyma.14G092100	Oil	Fatty Acid Synthesis		AT2G34590		Transketolase family protein
Glyma.14G121400	Oil	Fatty Acid Synthesis		AT1G43800		Plant stearoyl-acyl-carrier-protein desaturase family protein
Glyma.15G052500	Oil	Fatty Acid Synthesis		AT5G10160		Thioesterase superfamily protein
Glyma.15G098500	Oil	Fatty Acid Synthesis		AT4G25050	ACP4	acyl carrier protein 4
Glyma.15G143100	Oil	Fatty Acid Synthesis		AT3G16950	LPD1,ptlpd1	lipoamide dehydrogenase 1
Glyma.15G248500	Oil	Fatty Acid Synthesis		ATCG00500		acetyl-CoA carboxylase carboxyl transferase subunit beta
Glyma.16G018300	Oil	Fatty Acid Synthesis		AT1G01090	PDH-E1 ALPHA	pyruvate dehydrogenase E1 alpha
Glyma.17G032300	Oil	Fatty Acid Synthesis		AT3G16950	LPD1,ptlpd1	lipoamide dehydrogenase 1
Glyma.17G047000	Oil	Fatty Acid Synthesis		AT1G74960	ATKAS2,FAB1,KAS2	fatty acid biosynthesis 1
Glyma.17G120400	Oil	Fatty Acid Synthesis		AT1G08510	FATB	fatty acyl-ACP thioesterases B
Glyma.17G231400	Oil	Fatty Acid Synthesis		AT2G34590		Transketolase family protein
Glyma.18G009200	Oil	Fatty Acid Synthesis		AT1G24360		NAD(P)-binding Rossmann-fold superfamily protein
Glyma.18G057700	Oil	Fatty Acid Synthesis		AT2G30200		catalytics;transferases;[acyl-carrier-protein] S-malonyltransferases;binding
Glyma.18G099900	Oil	Fatty Acid Synthesis		AT4G31050		Biotin/lipoate A/B protein ligase family
Glyma.18G156100	Oil	Fatty Acid Synthesis		AT2G05990	ENR1,MOD1	NAD(P)-binding Rossmann-fold superfamily protein
Glyma.18G167300	Oil	Fatty Acid Synthesis		AT4G13050		Acyl-ACP thioesterase
Glyma.18G195700	Oil	Fatty Acid Synthesis		AT2G38040	CAC3	acetyl Co-enzyme a carboxylase carboxyltransferase alpha subunit
Glyma.18G195900	Oil	Fatty Acid Synthesis		AT2G38040	CAC3	acetyl Co-enzyme a carboxylase carboxyltransferase alpha subunit
Glyma.18G196000	Oil	Fatty Acid Synthesis		AT2G38040	CAC3	acetyl Co-enzyme a carboxylase carboxyltransferase alpha subunit
Glyma.18G211400	Oil	Fatty Acid Synthesis		AT1G62640	KAS III	3-ketoacyl-acyl carrier protein synthase III
Glyma.18G243500	Oil	Fatty Acid Synthesis		AT5G16390	BCCP,BCCP-1,BCCP1,CAC1,CAC1-A,CAC1A	chloroplastic acetylcoenzyme A carboxylase 1
Glyma.18G265300	Oil	Fatty Acid Synthesis		AT5G15530	BCCP2,CAC1-B	biotin carboxyl carrier protein 2
Glyma.19G219300	Oil	Fatty Acid Synthesis		AT4G01900	GLB1,PII	GLNB1 homolog
Glyma.19G240100	Oil	Fatty Acid Synthesis		AT1G54630	ACP3	acyl carrier protein 3
Glyma.19G260000	Oil	Fatty Acid Synthesis		AT1G01090	PDH-E1 ALPHA	pyruvate dehydrogenase E1 alpha
Glyma.20G060100	Oil	Fatty Acid Synthesis		AT2G04350	LACS8	AMP-dependent synthetase and ligase family protein
Glyma.20G110200	Oil	Fatty Acid Synthesis		AT5G08415		Radical SAM superfamily protein
Glyma.20G114500	Oil	Fatty Acid Synthesis		AT3G25860	LTA2,PLE2	2-oxoacid dehydrogenases acyltransferase family protein
Glyma.20G176300	Oil	Fatty Acid Synthesis		AT1G34430	EMB3003	2-oxoacid dehydrogenases acyltransferase family protein
Glyma.20G208100	Oil	Fatty Acid Synthesis		AT1G19800	TGD1	trigalactosyldiacylglycerol 1
Glyma.20G230100	Oil	Fatty Acid Synthesis		AT4G25050	ACP4	acyl carrier protein 4
Glyma.01G191900	Oil	Eukaryotic Phospholipid Synthes		AT4G24230	ACBP3	acyl-CoA-binding domain 3
Glyma.01G207800	Oil	Eukaryotic Phospholipid Synthes		AT4G16700	PSD1	phosphatidylserine decarboxylase 1
Glyma.01G225200	Oil	Eukaryotic Phospholipid Synthes		AT4G23850	LACS4	AMP-dependent synthetase and ligase family protein
Glyma.02G128300	Oil	Eukaryotic Phospholipid Synthes		AT1G13560	AAPT1,ATAAPT1	aminoalcoholphosphotransferase 1
Glyma.03G019200	Oil	Eukaryotic Phospholipid Synthes		AT2G45670		calcineurin B subunit-related
Glyma.03G236500	Oil	Eukaryotic Phospholipid Synthes		AT3G05420	ACBP4	acyl-CoA binding protein 4
Glyma.04G033600	Oil	Eukaryotic Phospholipid Synthes		AT1G80950		Phospholipid/glycerol acyltransferase family protein
Glyma.04G122900	Oil	Eukaryotic Phospholipid Synthes		AT1G31812	ACBP,ACBP6	acyl-CoA-binding protein 6
Glyma.04G148300	Oil	Eukaryotic Phospholipid Synthes		AT2G26830	emb1187	Protein kinase superfamily protein
Glyma.04G233600	Oil	Eukaryotic Phospholipid Synthes		AT4G27780	ACBP2	acyl-CoA binding protein 2
Glyma.05G180600	Oil	Eukaryotic Phospholipid Synthes		AT5G10170	ATMIPS3,MIPS3	myo-inositol-1-phosphate synthase 3
Glyma.05G221700	Oil	Eukaryotic Phospholipid Synthes		AT2G38670	PECT1	phosphorylethanolamine cytidylyltransferase 1
Glyma.05G246500	Oil	Eukaryotic Phospholipid Synthes		AT3G18000	NMT1,PEAMT,XPL1	S-adenosyl-L-methionine-dependent methyltransferases superfamily protein
Glyma.06G033800	Oil	Eukaryotic Phospholipid Synthes		AT1G80950		Phospholipid/glycerol acyltransferase family protein
Glyma.06G131200	Oil	Eukaryotic Phospholipid Synthes		AT4G27780	ACBP2	acyl-CoA binding protein 2
Glyma.06G216800	Oil	Eukaryotic Phospholipid Synthes		AT2G26830	emb1187	Protein kinase superfamily protein
Glyma.07G022900	Oil	Eukaryotic Phospholipid Synthes		AT1G80860	ATPLMT,PLMT	phospholipid N-methyltransferase
Glyma.07G028600	Oil	Eukaryotic Phospholipid Synthes		AT1G80460	GLI1,NHO1	Actin-like ATPase superfamily protein
Glyma.07G080800	Oil	Eukaryotic Phospholipid Synthes		AT2G45670		calcineurin B subunit-related
Glyma.07G221800	Oil	Eukaryotic Phospholipid Synthes		AT4G19860		alpha/beta-Hydrolases superfamily protein
Glyma.08G028200	Oil	Eukaryotic Phospholipid Synthes		AT2G38670	PECT1	phosphorylethanolamine cytidylyltransferase 1
Glyma.08G181200	Oil	Eukaryotic Phospholipid Synthes		AT5G57190	PSD2	phosphatidylserine decarboxylase 2
Glyma.08G218900	Oil	Eukaryotic Phospholipid Synthes		AT1G80860	ATPLMT,PLMT	phospholipid N-methyltransferase
Glyma.09G195000	Oil	Eukaryotic Phospholipid Synthes		AT1G78690		Phospholipid/glycerol acyltransferase family protein
Glyma.09G214500	Oil	Eukaryotic Phospholipid Synthes		AT1G31812	ACBP,ACBP6	acyl-CoA-binding protein 6
Glyma.09G270100	Oil	Eukaryotic Phospholipid Synthes		AT2G38670	PECT1	phosphorylethanolamine cytidylyltransferase 1
Glyma.10G183200	Oil	Eukaryotic Phospholipid Synthes		AT4G22340	CDS2	cytidinediphosphate diacylglycerol synthase 2
Glyma.10G268300	Oil	Eukaryotic Phospholipid Synthes		AT1G15110		phosphatidyl serine synthase family protein
Glyma.11G017900	Oil	Eukaryotic Phospholipid Synthes		AT4G23850	LACS4	AMP-dependent synthetase and ligase family protein
Glyma.11G050200	Oil	Eukaryotic Phospholipid Synthes		AT4G24230	ACBP3	acyl-CoA-binding domain 3
Glyma.11G091200	Oil	Eukaryotic Phospholipid Synthes		AT1G68000	ATPIS,ATPIS1,PIS1	phosphatidylinositol synthase 1
Glyma.11G238800	Oil	Eukaryotic Phospholipid Synthes		AT2G22240	ATIPS2,ATMIPS2,MIPS2	myo-inositol-1-phosphate synthase 2
Glyma.12G033500	Oil	Eukaryotic Phospholipid Synthes		AT4G38570	PIS2	probable CDP-diacylglycerol--inositol 3-phosphatidyltransferase 2
Glyma.12G081900	Oil	Eukaryotic Phospholipid Synthes		AT1G13560	AAPT1,ATAAPT1	aminoalcoholphosphotransferase 1
Glyma.14G087600	Oil	Eukaryotic Phospholipid Synthes		AT4G24230	ACBP3	acyl-CoA-binding domain 3
Glyma.15G051100	Oil	Eukaryotic Phospholipid Synthes		AT5G57190	PSD2	phosphatidylserine decarboxylase 2
Glyma.18G018600	Oil	Eukaryotic Phospholipid Synthes		AT2G22240	ATIPS2,ATMIPS2,MIPS2	myo-inositol-1-phosphate synthase 2
Glyma.18G220000	Oil	Eukaryotic Phospholipid Synthes		AT2G38670	PECT1	phosphorylethanolamine cytidylyltransferase 1
Glyma.19G234400	Oil	Eukaryotic Phospholipid Synthes		AT3G05420	ACBP4	acyl-CoA binding protein 4
Glyma.20G020800	Oil	Eukaryotic Phospholipid Synthes		AT4G19860		alpha/beta-Hydrolases superfamily protein
Glyma.20G122800	Oil	Eukaryotic Phospholipid Synthes		AT1G15110		phosphatidyl serine synthase family protein
Glyma.20G207000	Oil	Eukaryotic Phospholipid Synthes		AT4G22340	CDS2	cytidinediphosphate diacylglycerol synthase 2
Glyma.20G235500	Oil	Eukaryotic Phospholipid Synthes		AT3G05420	ACBP4	acyl-CoA binding protein 4
Glyma.02G190000	Oil	Degradation	GmSDP1-1	AT5G04040	SDP1	Patatin-like phospholipase family protein
Glyma.10G105200	Oil	Degradation	GmSDP1-2	AT5G04040	SDP1	Patatin-like phospholipase family protein
Glyma.19G132900	Oil	Degradation	GmSDP1-3	AT5G04040	SDP1	Patatin-like phospholipase family protein
Glyma.03G130900	Oil	Degradation	GmSDP1-4	AT5G04040	SDP1	Patatin-like phospholipase family protein
Glyma.01G186600	Oil	Degradation		AT5G42930		alpha/beta-Hydrolases superfamily protein
Glyma.01G207500	Oil	Degradation		AT4G16760	ACX1,ATACX1	acyl-CoA oxidase 1
Glyma.02G037500	Oil	Degradation		AT1G10740		alpha/beta-Hydrolases superfamily protein
Glyma.03G056400	Oil	Degradation		AT3G51840	ACX4,ATG6,ATSCX	acyl-CoA oxidase 4
Glyma.03G119400	Oil	Degradation		AT5G43280	ATDCI1,DCI1	delta(3,5),delta(2,4)-dienoyl-CoA isomerase 1
Glyma.03G214800	Oil	Degradation		AT5G16120		alpha/beta-Hydrolases superfamily protein
Glyma.04G019600	Oil	Degradation		AT1G76150	ATECH2,ECH2	enoyl-CoA hydratase 2
Glyma.04G026500	Oil	Degradation		AT4G24160		alpha/beta-Hydrolases superfamily protein
Glyma.04G085500	Oil	Degradation		AT5G11650		alpha/beta-Hydrolases superfamily protein
Glyma.05G062200	Oil	Degradation		AT4G16760	ACX1,ATACX1	acyl-CoA oxidase 1
Glyma.05G178900	Oil	Degradation		AT4G39850	ACN2,AtABCD1,CTS,PED3,PXA1	peroxisomal ABC transporter 1
Glyma.05G180100	Oil	Degradation		AT5G65110	ACX2,ATACX2	acyl-CoA oxidase 2
Glyma.06G019900	Oil	Degradation		AT1G76150	ATECH2,ECH2	enoyl-CoA hydratase 2
Glyma.06G087100	Oil	Degradation		AT5G11650		alpha/beta-Hydrolases superfamily protein
Glyma.06G285400	Oil	Degradation		AT1G06290	ACX3,ATACX3	acyl-CoA oxidase 3
Glyma.07G085200	Oil	Degradation		AT4G29010	AIM1	Enoyl-CoA hydratase/isomerase family
Glyma.07G151500	Oil	Degradation		AT3G51840	ACX4,ATG6,ATSCX	acyl-CoA oxidase 4
Glyma.07G180100	Oil	Degradation		AT2G33150	KAT2,PED1,PKT3	peroxisomal 3-ketoacyl-CoA thiolase 3
Glyma.07G246300	Oil	Degradation		AT3G06860	ATMFP2,MFP2	multifunctional protein 2
Glyma.08G136400	Oil	Degradation		AT4G39850	ACN2,AtABCD1,CTS,PED3,PXA1	peroxisomal ABC transporter 1
Glyma.08G237400	Oil	Degradation		AT3G12800	DECR,SDRB	short-chain dehydrogenase-reductase B
Glyma.09G191700	Oil	Degradation		AT4G29010	AIM1	Enoyl-CoA hydratase/isomerase family
Glyma.09G260200	Oil	Degradation		AT1G01710		Acyl-CoA thioesterase family protein
Glyma.10G007900	Oil	Degradation		AT4G14440	ATECI3,ECI3,HCD1	3-hydroxyacyl-CoA dehydratase 1
Glyma.10G124700	Oil	Degradation		AT2G33150	KAT2,PED1,PKT3	peroxisomal 3-ketoacyl-CoA thiolase 3
Glyma.10G211200	Oil	Degradation		AT5G19290		alpha/beta-Hydrolases superfamily protein
Glyma.10G249700	Oil	Degradation		AT5G27600	ATLACS7,LACS7	long-chain acyl-CoA synthetase 7
Glyma.10G262850	Oil	Degradation		AT2G15230	ATLIP1,LIP1	lipase 1
Glyma.10G291400	Oil	Degradation		AT2G39420		alpha/beta-Hydrolases superfamily protein
Glyma.11G035200	Oil	Degradation		AT4G16760	ACX1,ATACX1	acyl-CoA oxidase 1
Glyma.11G055400	Oil	Degradation		AT5G42930		alpha/beta-Hydrolases superfamily protein
Glyma.11G239800	Oil	Degradation		AT4G39850	ACN2,AtABCD1,CTS,PED3,PXA1	peroxisomal ABC transporter 1
Glyma.12G120300	Oil	Degradation		AT1G06290	ACX3,ATACX3	acyl-CoA oxidase 3
Glyma.13G069800	Oil	Degradation		AT5G14930	SAG101	senescence-associated gene 101
Glyma.13G101400	Oil	Degradation		AT1G52760	LysoPL2	lysophospholipase 2
Glyma.13G183800	Oil	Degradation		AT1G11090		alpha/beta-Hydrolases superfamily protein
Glyma.13G215800	Oil	Degradation		AT5G18640		alpha/beta-Hydrolases superfamily protein
Glyma.13G243400	Oil	Degradation		AT4G14440	ATECI3,ECI3,HCD1	3-hydroxyacyl-CoA dehydratase 1
Glyma.14G216800	Oil	Degradation		AT4G24160		alpha/beta-Hydrolases superfamily protein
Glyma.15G097100	Oil	Degradation		AT5G18640		alpha/beta-Hydrolases superfamily protein
Glyma.15G213100	Oil	Degradation		AT3G12800	DECR,SDRB	short-chain dehydrogenase-reductase B
Glyma.16G058100	Oil	Degradation		AT5G14180	MPL1	Myzus persicae-induced lipase 1
Glyma.16G080900	Oil	Degradation		AT5G65940	CHY1	beta-hydroxyisobutyryl-CoA hydrolase 1
Glyma.17G027600	Oil	Degradation		AT3G06860	ATMFP2,MFP2	multifunctional protein 2
Glyma.17G027700	Oil	Degradation		AT3G06860	ATMFP2,MFP2	multifunctional protein 2
Glyma.17G144000	Oil	Degradation		AT4G16760	ACX1,ATACX1	acyl-CoA oxidase 1
Glyma.17G255400	Oil	Degradation		AT4G24160		alpha/beta-Hydrolases superfamily protein
Glyma.18G017600	Oil	Degradation		AT4G39850	ACN2,AtABCD1,CTS,PED3,PXA1	peroxisomal ABC transporter 1
Glyma.18G202800	Oil	Degradation		AT3G51840	ACX4,ATG6,ATSCX	acyl-CoA oxidase 4
Glyma.18G232000	Oil	Degradation		AT1G01710		Acyl-CoA thioesterase family protein
Glyma.20G009100	Oil	Degradation		AT2G33150	KAT2,PED1,PKT3	peroxisomal 3-ketoacyl-CoA thiolase 3
Glyma.20G077000	Oil	Degradation		AT2G33150	KAT2,PED1,PKT3	peroxisomal 3-ketoacyl-CoA thiolase 3
Glyma.20G116400	Oil	Degradation		AT1G77420		alpha/beta-Hydrolases superfamily protein
Glyma.20G127800	Oil	Degradation		AT2G15230	ATLIP1,LIP1	lipase 1
Glyma.20G143900	Oil	Degradation		AT5G27600	ATLACS7,LACS7	long-chain acyl-CoA synthetase 7
Glyma.02G303800	Seed weight/Oil		NFYA	AT3G20910	NF-YA9	nuclear factor Y, subunit A9
Glyma.07G081700	Seed weight/Oil		GA20OX	AT5G51810	AT2353,ATGA20OX2,GA20OX2	gibberellin 20 oxidase 2
Glyma.08G109100	Seed weight/Oil		GmST1	AT3G23820	GAE6	UDP-D-glucuronate 4-epimerase 6
Glyma.17G036400	Seed weight		GmC/VIF2	AT1G47960	ATC/VIF1,C/VIF1	cell wall / vacuolar inhibitor of fructosidase 1
Glyma.17G036300	Seed weight		GmCIF1	AT1G47960	ATC/VIF1,C/VIF1	cell wall / vacuolar inhibitor of fructosidase 1
Glyma.05G019200	Seed weight		GmCYP78A10b	AT1G74110	CYP78A10	cytochrome P450, family 78, subfamily A, polypeptide 10
Glyma.02G119600	Seed weight		GmCYP78A57	AT1G13710	CYP78A5,KLU	cytochrome P450, family 78, subfamily A, polypeptide 5
Glyma.01G061100	Seed weight		GmCYP78A70	AT1G13710	CYP78A5,KLU	cytochrome P450, family 78, subfamily A, polypeptide 5
Glyma.19G240800	Seed weight		GmCYP78A72	AT1G13710	CYP78A5,KLU	cytochrome P450, family 78, subfamily A, polypeptide 5
Glyma.10G244400	Seed weight		GmBS1	AT4G14720	PPD2,TIFY4B	TIFY domain/Divergent CCT motif family protein
Glyma.20G150000	Seed weight		GmBS2	AT4G14720	PPD2,TIFY4B	TIFY domain/Divergent CCT motif family protein
Glyma.17G248900	Seed weight		GmBZR1	AT1G19350	BES1,BZR2	Brassinosteroid signalling positive regulator (BZR1) family protein
Glyma.06G034000	Seed weight		GmBZR2	AT1G75080	BZR1	Brassinosteroid signalling positive regulator (BZR1) family protein
Glyma.14G076900	Seed weight		GmBZR3	AT1G75080	BZR1	Brassinosteroid signalling positive regulator (BZR1) family protein
Glyma.04G033800	Seed weight		GmBZR4	AT1G75080	BZR1	Brassinosteroid signalling positive regulator (BZR1) family protein
Glyma.17G112800	Seed weight		GmKIX8-1	AT3G24150	KIX8
Glyma.13G158300	Seed weight		GmKIX8-2	AT3G24150	KIX8
Glyma.17G221100	Seed weight		PP2C-1	AT4G31750	WIN2	HOPW1-1-interacting 2
Glyma.04G059000	Seed weight		GmPP2C20	AT4G31750	WIN2	HOPW1-1-interacting 2
Glyma.06G059700	Seed weight		GmPP2C30	AT4G31750	WIN2	HOPW1-1-interacting 2
Glyma.14G104900	Seed weight		GmPP2C86	AT4G31750	WIN2	HOPW1-1-interacting 2
Glyma.05G096500	Seed weight		GmWRKY15a	AT2G23320	WRKY15	WRKY DNA-binding protein 15
Glyma.17G168900	Seed weight		SoyWRKY15b	AT2G23320	WRKY15	WRKY DNA-binding protein 15
Glyma.01G189100	Seed weight		SoyWRKY15c	AT2G23320	WRKY15	WRKY DNA-binding protein 15
Glyma.11G053100	Seed weight		SoyWRKY15d	AT4G24240	ATWRKY7,WRKY7	WRKY DNA-binding protein 7
Glyma.19G196000	Seed weight		GmSSS1	AT3G11540	SPY	Tetratricopeptide repeat (TPR)-like superfamily protein
Glyma.05G244100	Seed weight		GmST05	AT1G18100	E12A11,MFT	PEBP (phosphatidylethanolamine-binding protein) family protein
Glyma.09G123600	Seed weight		GmJAZ3	AT3G17860	JAI3,JAZ3,TIFY6B	jasmonate-zim-domain protein 3
Glyma.04G062500	Seed weight		GmRR18a	AT2G25180	ARR12,RR12	response regulator 12
Glyma.17G054500	Seed weight		GmCKX3-4	AT5G56970	ATCKX3,CKX3	cytokinin oxidase 3
Glyma.09G063500	Seed weight		GmCKX3-6	AT5G56970	ATCKX3,CKX3	cytokinin oxidase 3
Glyma.04G055600	Seed weight		GmCKX7-3	AT5G21482	ATCKX5,CKX7	cytokinin oxidase 7
Glyma.01G096600	Seed weight		GmMYC2a	AT1G32640	ATMYC2,JAI1,JIN1,MYC2,RD22BP1,ZBF1	Basic helix-loop-helix (bHLH) DNA-binding family protein
Glyma.07G051500	Seed weight		GmMYC2b	AT1G32640	ATMYC2,JAI1,JIN1,MYC2,RD22BP1,ZBF1	Basic helix-loop-helix (bHLH) DNA-binding family protein
Glyma.08G271900	Seed weight		GmMYC3c	AT1G32640	ATMYC2,JAI1,JIN1,MYC2,RD22BP1,ZBF1	Basic helix-loop-helix (bHLH) DNA-binding family protein
Glyma.01G015700	Seed weight			AT1G32310	SAMBA
Glyma.09G206700	Seed weight			AT1G32310	SAMBA
Glyma.02G305900	Seed weight			AT5G35750	AHK2,HK2	histidine kinase 2
Glyma.14G007100	Seed weight			AT5G35750	AHK2,HK2	histidine kinase 2
Glyma.05G148100	Seed weight			AT1G27320	AHK3,HK3	histidine kinase 3
Glyma.08G105000	Seed weight			AT1G27320	AHK3,HK3	histidine kinase 3
Glyma.05G241600	Seed weight			AT2G01830	AHK4,ATCRE1,CRE1,WOL,WOL1	CHASE domain containing histidine kinase protein
Glyma.07G173700	Seed weight			AT2G01830	AHK4,ATCRE1,CRE1,WOL,WOL1	CHASE domain containing histidine kinase protein
Glyma.08G049000	Seed weight			AT2G01830	AHK4,ATCRE1,CRE1,WOL,WOL1	CHASE domain containing histidine kinase protein
Glyma.07G253100	Seed weight			AT3G21510	AHP1	histidine-containing phosphotransmitter 1
Glyma.13G212800	Seed weight			AT3G21510	AHP1	histidine-containing phosphotransmitter 1
Glyma.15G099800	Seed weight			AT3G21510	AHP1	histidine-containing phosphotransmitter 1
Glyma.20G230800	Seed weight			AT3G21510	AHP1	histidine-containing phosphotransmitter 1
Glyma.07G015600	Seed weight			AT3G16360	AHP4	HPT phosphotransmitter 4
Glyma.08G201100	Seed weight			AT3G16360	AHP4	HPT phosphotransmitter 4
Glyma.02G150800	Seed weight			AT1G03430	AHP5	histidine-containing phosphotransfer factor 5
Glyma.08G212800	Seed weight			AT1G80100	AHP6,HP6	histidine phosphotransfer protein 6
Glyma.05G108600	Seed weight			AT4G37750	ANT,CKC,CKC1,DRG	Integrase-type DNA-binding superfamily protein
Glyma.17G158300	Seed weight			AT4G37750	ANT,CKC,CKC1,DRG	Integrase-type DNA-binding superfamily protein
Glyma.01G188400	Seed weight			AT4G36920	AP2,FL1,FLO2	Integrase-type DNA-binding superfamily protein
Glyma.05G091200	Seed weight			AT4G36920	AP2,FL1,FLO2	Integrase-type DNA-binding superfamily protein
Glyma.11G053800	Seed weight			AT4G36920	AP2,FL1,FLO2	Integrase-type DNA-binding superfamily protein
Glyma.17G170300	Seed weight			AT4G36920	AP2,FL1,FLO2	Integrase-type DNA-binding superfamily protein
Glyma.08G074500	Seed weight			AT4G33430	ATBAK1,ATSERK3,BAK1,ELG,RKS10,SERK3	BRI1-associated receptor kinase
Glyma.08G180800	Seed weight			AT4G33430	ATBAK1,ATSERK3,BAK1,ELG,RKS10,SERK3	BRI1-associated receptor kinase
Glyma.15G051600	Seed weight			AT4G33430	ATBAK1,ATSERK3,BAK1,ELG,RKS10,SERK3	BRI1-associated receptor kinase
Glyma.14G077800	Seed weight			AT1G19270	DA1	DA1
Glyma.17G247700	Seed weight			AT1G19270	DA1	DA1
Glyma.13G259100	Seed weight			AT1G78420	DA2	RING/U-box superfamily protein
Glyma.15G249000	Seed weight			AT1G78420	DA2	RING/U-box superfamily protein
Glyma.11G067500	Seed weight			AT5G66750	ATDDM1,CHA1,CHR01,CHR1,DDM1,SOM1,SOM4	chromatin remodeling 1
Glyma.11G132700	Seed weight			AT3G63530	BB,BB2	RING/U-box superfamily protein
Glyma.12G057100	Seed weight			AT3G63530	BB,BB2	RING/U-box superfamily protein
Glyma.12G237700	Seed weight			AT3G63530	BB,BB2	RING/U-box superfamily protein
Glyma.13G203300	Seed weight			AT3G63530	BB,BB2	RING/U-box superfamily protein
Glyma.02G152200	Seed weight			AT3G20740	FIE,FIE1,FIS3	Transducin/WD40 repeat-like superfamily protein
Glyma.10G022000	Seed weight			AT3G20740	FIE,FIE1,FIS3	Transducin/WD40 repeat-like superfamily protein
Glyma.13G287200	Seed weight			AT3G20740	FIE,FIE1,FIS3	Transducin/WD40 repeat-like superfamily protein
Glyma.09G238300	Seed weight			AT5G15230	GASA4	GAST1 protein homolog 4
Glyma.18G259400	Seed weight			AT5G15230	GASA4	GAST1 protein homolog 4
Glyma.19G022500	Seed weight			AT5G15230	GASA4	GAST1 protein homolog 4
Glyma.03G249000	Seed weight			AT5G28640	AN3,ATGIF1,GIF,GIF1	SSXT family protein
Glyma.10G164100	Seed weight			AT5G28640	AN3,ATGIF1,GIF,GIF1	SSXT family protein
Glyma.19G246600	Seed weight			AT5G28640	AN3,ATGIF1,GIF,GIF1	SSXT family protein
Glyma.20G226500	Seed weight			AT5G28640	AN3,ATGIF1,GIF,GIF1	SSXT family protein
Glyma.08G272100	Seed weight			AT2G35230	IKU1	VQ motif-containing protein
Glyma.01G061100	Seed weight			AT1G13710	CYP78A5,KLU	cytochrome P450, family 78, subfamily A, polypeptide 5
Glyma.02G119600	Seed weight			AT1G13710	CYP78A5,KLU	cytochrome P450, family 78, subfamily A, polypeptide 5
Glyma.06G310800	Seed weight			AT1G13710	CYP78A5,KLU	cytochrome P450, family 78, subfamily A, polypeptide 5
Glyma.08G104100	Seed weight			AT1G13710	CYP78A5,KLU	cytochrome P450, family 78, subfamily A, polypeptide 5
Glyma.19G240800	Seed weight			AT1G13710	CYP78A5,KLU	cytochrome P450, family 78, subfamily A, polypeptide 5
Glyma.06G178200	Seed weight			AT5G49160	DDM2,DMT01,DMT1,MET1,MET2,METI	methyltransferase 1
Glyma.03G208800	Seed weight			AT5G62000	ARF1-BP,ARF2,HSS,ORE14	auxin response factor 2
Glyma.04G200600	Seed weight			AT5G62000	ARF1-BP,ARF2,HSS,ORE14	auxin response factor 2
Glyma.05G200800	Seed weight			AT5G62000	ARF1-BP,ARF2,HSS,ORE14	auxin response factor 2
Glyma.06G164900	Seed weight			AT5G62000	ARF1-BP,ARF2,HSS,ORE14	auxin response factor 2
Glyma.08G008100	Seed weight			AT5G62000	ARF1-BP,ARF2,HSS,ORE14	auxin response factor 2
Glyma.05G131200	Seed weight			AT5G58230	ATMSI1,MEE70,MSI1	Transducin/WD40 repeat-like superfamily protein
Glyma.08G085900	Seed weight			AT5G58230	ATMSI1,MEE70,MSI1	Transducin/WD40 repeat-like superfamily protein
Glyma.09G204500	Seed weight			AT4G17880	MYC4	Basic helix-loop-helix (bHLH) DNA-binding family protein
Glyma.03G230300	Seed weight			AT4G15510	PPD1	Photosystem II reaction center PsbP family protein
Glyma.05G140400	Seed weight			AT2G01570	RGA,RGA1	GRAS family transcription factor family protein
Glyma.06G213100	Seed weight			AT2G01570	RGA,RGA1	GRAS family transcription factor family protein
Glyma.08G095800	Seed weight			AT2G01570	RGA,RGA1	GRAS family transcription factor family protein
Glyma.10G190200	Seed weight			AT2G01570	RGA,RGA1	GRAS family transcription factor family protein
Glyma.03G170600	Seed weight			AT4G29040	RPT2a	regulatory particle AAA-ATPase 2A
Glyma.10G043000	Seed weight			AT4G29040	RPT2a	regulatory particle AAA-ATPase 2A
Glyma.13G130400	Seed weight			AT4G29040	RPT2a	regulatory particle AAA-ATPase 2A
Glyma.19G171700	Seed weight			AT4G29040	RPT2a	regulatory particle AAA-ATPase 2A
Glyma.11G192700	Seed weight			AT2G28190	CSD2,CZSOD2	copper/zinc superoxide dismutase 2
Glyma.12G081300	Seed weight			AT2G28190	CSD2,CZSOD2	copper/zinc superoxide dismutase 2
Glyma.12G178800	Seed weight			AT2G28190	CSD2,CZSOD2	copper/zinc superoxide dismutase 2
Glyma.03G176600	Seed weight			AT2G37260	ATWRKY44,DSL1,TTG2,WRKY44	WRKY family transcription factor family protein
Glyma.19G177400	Seed weight			AT2G37260	ATWRKY44,DSL1,TTG2,WRKY44	WRKY family transcription factor family protein
Glyma.13G259700	Seed weight			AT1G17110	UBP15	ubiquitin-specific protease 15
Glyma.15G248200	Seed weight			AT1G17110	UBP15	ubiquitin-specific protease 15
Glyma.18G030200	Seed weight			AT2G39940	COI1	RNI-like superfamily protein
Glyma.02G254300	Seed weight			AT2G39940	COI1	RNI-like superfamily protein
Glyma.11G227300	Seed weight			AT2G39940	COI1	RNI-like superfamily protein
Glyma.07G003200	Seed weight			AT1G51660	ATMEK4,ATMKK4,MKK4	mitogen-activated protein kinase kinase 4
Glyma.08G223400	Seed weight			AT1G51660	ATMEK4,ATMKK4,MKK4	mitogen-activated protein kinase kinase 4
Glyma.10G232800	Seed weight			AT1G63700	EMB71,MAPKKK4,YDA	Protein kinase superfamily protein
Glyma.02G138800	Seed weight			AT2G43790	ATMAPK6,ATMPK6,MAPK6,MPK6	MAP kinase 6
Glyma.07G206200	Seed weight			AT2G43790	ATMAPK6,ATMPK6,MAPK6,MPK6	MAP kinase 6

## Sheet: S7
Supplemental Data. Yuan et al. (2024). Co-regulation of seed oil and weight. Plant Cell.
Supplemental Data Set S7. Genes in module IC110.
Gene	Weight	Direction	Submodule	Correlation with oil content	P value (Oil)	Correlation with seed weight	P value (Seed Weight )
Glyma.01G019400	2.71436	pos	Submodule1	0.0946607	0.14541	-0.0258608	0.691422
Glyma.01G033500	2.90124	pos	Submodule1	0.209638	0.00114059	-0.146465	0.0238306
Glyma.01G041500	2.06768	pos	Submodule1	0.0540767	0.406272	-0.0124972	0.847907
Glyma.01G047100	2.77654	pos	Submodule1	0.0411395	0.527652	-0.0720378	0.268323
Glyma.01G089600	2.05313	pos	Submodule1	-0.00542272	0.933678	-0.106969	0.0997085
Glyma.01G095000	3.06789	pos	Submodule1	0.0607861	0.350464	-0.15684	0.0154404
Glyma.01G101200	2.22373	pos	Submodule1	-0.0218466	0.7374	-0.138162	0.0331326
Glyma.01G120400	2.40544	pos	Submodule1	0.021883	0.736979	-0.0856476	0.187915
Glyma.01G120800	2.08177	pos	Submodule1	0.0878958	0.176545	-0.0345031	0.596359
Glyma.01G127500	2.3671	pos	Submodule1	0.0697849	0.283617	-0.13764	0.0338097
Glyma.01G166700	3.4668	pos	Submodule1	-0.0200961	0.757758	-0.228407	0.000382012
Glyma.01G211500	2.28793	pos	Submodule1	-0.0631326	0.332145	-0.154514	0.0170548
Glyma.01G229800	2.35052	pos	Submodule1	-0.0994584	0.125995	-0.195021	0.0025122
Glyma.01G231800	3.54627	pos	Submodule1	0.0384119	0.5554	-0.149152	0.0213475
Glyma.01G244400	2.22595	pos	Submodule1	0.067491	0.299782	-0.096812	0.13644
Glyma.02G006100	4.54251	pos	Submodule1	0.194122	0.00263265	-0.288311	6.16e-06
Glyma.02G017500	2.70564	pos	Submodule1	0.0432083	0.507083	-0.0639959	0.325563
Glyma.02G044500	4.91212	pos	Submodule1	-0.0374885	0.564952	-0.403298	1.01e-10
Glyma.02G047600	2.13516	pos	Submodule1	-0.00290331	0.964463	-0.0922588	0.155948
Glyma.02G048600	2.07191	pos	Submodule1	0.0347371	0.593869	-0.127664	0.0491603
Glyma.02G061800	2.3063	pos	Submodule1	-0.029504	0.650644	-0.093619	0.149912
Glyma.02G063100	4.05807	pos	Submodule1	0.0986348	0.129177	-0.121322	0.0616628
Glyma.02G067300	2.45592	pos	Submodule1	0.00224947	0.972462	-0.0751968	0.247841
Glyma.02G070100	2.0364	pos	Submodule1	-0.10029	0.122846	-0.162251	0.0121919
Glyma.02G073200	2.17261	pos	Submodule1	0.0856379	0.187966	-0.0714625	0.272174
Glyma.02G093200	2.65793	pos	Submodule1	0.0189214	0.771515	-0.236771	0.000227773
Glyma.02G111200	2.02908	pos	Submodule1	0.0685076	0.292544	-0.145737	0.0245445
Glyma.02G120400	2.41614	pos	Submodule1	0.0482761	0.458524	-0.0437869	0.501407
Glyma.02G175400	2.34634	pos	Submodule1	0.0296296	0.649255	0.0158565	0.807735
Glyma.02G205102	6.10532	pos	Submodule1	-0.0557448	0.391927	-0.315653	6.64e-07
Glyma.02G205932	3.35155	pos	Submodule1	-0.0472935	0.467732	-0.107938	0.0966564
Glyma.02G217400	2.09392	pos	Submodule1	-0.0241136	0.711307	-0.134993	0.0374214
Glyma.02G226700	2.10191	pos	Submodule1	0.0452777	0.486937	-0.0680773	0.295593
Glyma.02G293500	2.07549	pos	Submodule1	-0.076511	0.239649	-0.085123	0.190644
Glyma.02G310800	3.12824	pos	Submodule1	0.107182	0.0990294	-0.0427204	0.511896
Glyma.02G311800	2.03824	pos	Submodule1	-0.0394946	0.544301	-0.0886872	0.172667
Glyma.03G020800	2.5749	pos	Submodule1	-0.0148125	0.82017	-0.186809	0.00382458
Glyma.03G067100	2.60547	pos	Submodule1	0.12373	0.0566374	-0.165866	0.0103722
Glyma.03G068900	2.56129	pos	Submodule1	0.124468	0.0551676	-0.128902	0.046986
Glyma.03G074000	3.67577	pos	Submodule1	0.0861573	0.185292	-0.254708	7.05e-05
Glyma.03G112100	2.00137	pos	Submodule1	-0.00760474	0.907094	0.0017374	0.978729
Glyma.03G136600	2.56218	pos	Submodule1	0.029039	0.655794	-0.0836525	0.198447
Glyma.03G174100	2.27488	pos	Submodule1	-0.0610596	0.348297	-0.085862	0.186808
Glyma.03G180900	2.24957	pos	Submodule1	0.0208163	0.749361	-0.0061134	0.925254
Glyma.03G185800	2.22421	pos	Submodule1	0.0137245	0.833179	-0.0606816	0.351295
Glyma.03G207700	2.26114	pos	Submodule1	-0.0359586	0.580948	-0.044696	0.492556
Glyma.03G229700	2.76541	pos	Submodule1	-0.0576858	0.375625	-0.254861	6.98e-05
Glyma.03G248500	5.19772	pos	Submodule1	0.125848	0.0525039	-0.294435	3.81e-06
Glyma.03G253500	2.23031	pos	Submodule1	-0.0343509	0.597981	-0.122859	0.058415
Glyma.03G261400	2.05902	pos	Submodule1	-0.0166809	0.797948	-0.176975	0.00619081
Glyma.04G006200	2.11253	pos	Submodule1	0.00632135	0.92272	-0.218974	0.000669551
Glyma.04G012800	2.12945	pos	Submodule1	-0.00132432	0.983786	-0.0778395	0.231563
Glyma.04G017300	2.57199	pos	Submodule1	0.056738	0.383533	-0.113152	0.0815015
Glyma.04G021000	2.19107	pos	Submodule1	0.0389955	0.549404	-0.108617	0.094566
Glyma.04G022660	2.94423	pos	Submodule1	0.0639452	0.325947	-0.156287	0.0158116
Glyma.04G028900	2.64945	pos	Submodule1	0.197914	0.00215791	-0.0200889	0.757842
Glyma.04G057800	2.81558	pos	Submodule1	0.00629032	0.923098	-0.159631	0.0136809
Glyma.04G062500	2.31756	pos	Submodule1	0.218026	0.000707459	-0.0734829	0.258814
Glyma.04G107100	2.06186	pos	Submodule1	0.0853705	0.189353	-0.148225	0.0221775
Glyma.04G111200	2.49673	pos	Submodule1	0.166304	0.0101689	-0.13791	0.0334579
Glyma.04G115300	2.14082	pos	Submodule1	-0.0582358	0.371082	-0.0151036	0.816699
Glyma.04G115900	2.50231	pos	Submodule1	0.0936453	0.149797	-0.147674	0.0226835
Glyma.04G135300	2.03062	pos	Submodule1	0.0277582	0.670064	-0.00518952	0.936524
Glyma.04G170500	2.04548	pos	Submodule1	0.0938095	0.149081	-0.0410828	0.528221
Glyma.04G181200	2.95914	pos	Submodule1	-0.0508477	0.434911	-0.254757	7.03e-05
Glyma.04G187700	3.26577	pos	Submodule1	-0.00491092	0.939926	-0.305672	1.54e-06
Glyma.04G188100	2.21998	pos	Submodule1	-0.0950822	0.143618	-0.173232	0.00739065
Glyma.04G189100	2.47024	pos	Submodule1	0.0248339	0.703084	-0.209509	0.00114886
Glyma.04G190800	3.35749	pos	Submodule1	0.0795211	0.221606	-0.296572	3.22e-06
Glyma.04G196500	2.91853	pos	Submodule1	0.0321646	0.621499	-0.197462	0.00221011
Glyma.04G200700	4.76137	pos	Submodule1	0.0963866	0.138179	-0.0953229	0.142602
Glyma.04G220200	3.49564	pos	Submodule1	0.0883842	0.174144	-0.189835	0.00328222
Glyma.04G226500	2.24707	pos	Submodule1	-0.0141935	0.827565	-0.032818	0.614429
Glyma.04G236900	2.85332	pos	Submodule1	0.0113735	0.861438	-0.11512	0.0763062
Glyma.04G239800	2.19008	pos	Submodule1	-0.000518572	0.99365	-0.0830806	0.201544
Glyma.04G241400	3.08613	pos	Submodule1	0.109992	0.0904409	-0.10775	0.0972443
Glyma.05G005200	2.04155	pos	Submodule1	0.0353875	0.586973	-0.00114662	0.985961
Glyma.05G009000	2.56481	pos	Submodule1	0.061483	0.344958	-0.121478	0.0613257
Glyma.05G010600	4.0318	pos	Submodule1	-0.00208746	0.974445	-0.0901698	0.165572
Glyma.05G014800	2.61351	pos	Submodule1	0.0339948	0.601785	-0.191551	0.00300655
Glyma.05G016300	2.13388	pos	Submodule1	0.0104884	0.872125	-0.0483759	0.457595
Glyma.05G026600	2.38127	pos	Submodule1	-0.0661591	0.309442	-0.170665	0.00832965
Glyma.05G051600	2.44203	pos	Submodule1	-0.129379	0.0461695	-0.108056	0.0962932
Glyma.05G055600	2.08041	pos	Submodule1	-0.0423693	0.515374	-0.0543943	0.403518
Glyma.05G088100	4.4278	pos	Submodule1	0.100343	0.122644	-0.319579	4.73e-07
Glyma.05G106700	3.36037	pos	Submodule1	0.023025	0.723796	-0.0936354	0.14984
Glyma.05G106900	2.26795	pos	Submodule1	-0.161826	0.0124235	-0.38517	7.76e-10
Glyma.05G119300	2.2947	pos	Submodule1	0.100254	0.122978	-0.0224448	0.730484
Glyma.05G149700	2.42042	pos	Submodule1	-0.06054	0.352422	-0.251947	8.49593e-05
Glyma.05G149900	3.48401	pos	Submodule1	-0.0516238	0.427924	-0.192254	0.00289974
Glyma.05G156800	2.14347	pos	Submodule1	-0.0264719	0.684516	-0.135916	0.0361266
Glyma.05G157200	2.27225	pos	Submodule1	0.0343166	0.598347	-0.193415	0.00273107
Glyma.05G173100	3.59744	pos	Submodule1	0.145759	0.0245226	-0.0392349	0.546953
Glyma.05G184300	2.85288	pos	Submodule1	-0.00326595	0.960027	-0.171479	0.00802106
Glyma.05G212700	3.35744	pos	Submodule1	0.0904295	0.164351	-0.0848959	0.191834
Glyma.05G222400	2.44046	pos	Submodule1	0.0458357	0.481579	-0.0273651	0.674468
Glyma.05G224000	2.18545	pos	Submodule1	0.0334739	0.607367	-0.103487	0.111296
Glyma.05G235200	2.38117	pos	Submodule1	-0.00845601	0.89675	-0.0576351	0.376046
Glyma.05G236500	4.02827	pos	Submodule1	0.0550692	0.3977	-0.24474	0.000136764
Glyma.06G000600	2.4872	pos	Submodule1	0.00622864	0.92385	-0.126471	0.0513361
Glyma.06G003900	2.0687	pos	Submodule1	0.0561804	0.388232	-0.103608	0.110877
Glyma.06G014200	2.2139	pos	Submodule1	0.104254	0.108656	-0.0895084	0.168709
Glyma.06G024500	2.87599	neg	Submodule1	0.0275112	0.672829	0.0248675	0.702701
Glyma.06G028500	2.11547	pos	Submodule1	-0.0987215	0.128839	-0.0679153	0.296747
Glyma.06G036100	2.59052	pos	Submodule1	0.134352	0.0383427	-0.0800837	0.218343
Glyma.06G042500	2.83246	pos	Submodule1	0.172397	0.00768514	-0.164448	0.0110551
Glyma.06G119600	2.38976	pos	Submodule1	0.103581	0.110971	-0.108266	0.0956432
Glyma.06G121600	2.63773	pos	Submodule1	0.25418	7.31e-05	0.00562969	0.931153
Glyma.06G136700	2.2238	pos	Submodule1	0.00236004	0.971109	-0.0587111	0.367184
Glyma.06G138700	4.73376	pos	Submodule1	-0.0862328	0.184905	-0.170197	0.00851178
Glyma.06G146900	2.2602	pos	Submodule1	-0.00751309	0.908209	-0.131227	0.0431181
Glyma.06G147000	2.38678	pos	Submodule1	0.177942	0.00591044	-0.0873602	0.179207
Glyma.06G156500	2.19874	pos	Submodule1	-0.040089	0.538255	-0.253135	7.84e-05
Glyma.06G162300	2.80433	pos	Submodule1	0.11958	0.0655204	-0.15246	0.018601
Glyma.06G164800	2.1046	pos	Submodule1	0.103124	0.112562	0.0182027	0.779967
Glyma.06G176500	2.06773	pos	Submodule1	0.00985557	0.87978	-0.0152867	0.814516
Glyma.06G268700	3.52239	pos	Submodule1	0.06166	0.343569	-0.244768	0.000136513
Glyma.06G293600	2.03509	pos	Submodule1	0.0783131	0.228727	-0.0813811	0.210952
Glyma.06G322600	2.10529	pos	Submodule1	0.134826	0.037659	-0.110123	0.090054
Glyma.06G323200	2.71304	pos	Submodule1	0.115546	0.0752164	-0.177393	0.00606805
Glyma.07G000600	2.32528	pos	Submodule1	-0.194729	0.00255083	-0.255022	6.9039e-05
Glyma.07G002100	2.37517	pos	Submodule1	0.0246632	0.705029	-0.0928722	0.153203
Glyma.07G017500	2.15605	pos	Submodule1	0.00312216	0.961786	-0.185853	0.00401193
Glyma.07G018700	2.83626	pos	Submodule1	0.0630977	0.332413	-0.0615693	0.34428
Glyma.07G020900	2.50648	pos	Submodule1	0.0467172	0.47318	-0.108063	0.0962687
Glyma.07G021600	2.51324	pos	Submodule1	-0.231666	0.000312982	-0.198657	0.00207458
Glyma.07G032500	2.99451	pos	Submodule1	0.0760101	0.242749	-0.0896055	0.168246
Glyma.07G032600	3.83129	pos	Submodule1	0.206124	0.00138581	-0.166814	0.00993662
Glyma.07G075400	2.76316	pos	Submodule1	0.0882918	0.174597	-0.0936336	0.149848
Glyma.07G091000	2.98319	pos	Submodule1	0.132573	0.0410036	-0.138562	0.0326233
Glyma.07G096600	3.13584	pos	Submodule1	0.0769416	0.237007	-0.193731	0.00268659
Glyma.07G125900	3.55799	pos	Submodule1	0.00817473	0.900166	-0.165241	0.0106687
Glyma.07G129400	2.15999	pos	Submodule1	0.131025	0.0434422	-0.072992	0.262018
Glyma.07G158200	2.55035	pos	Submodule1	0.0133315	0.837889	-0.0701331	0.281216
Glyma.07G163400	3.11522	pos	Submodule1	0.282352	9.72e-06	-0.165712	0.0104448
Glyma.07G184500	2.52806	pos	Submodule1	0.0432792	0.506386	-0.184366	0.00432017
Glyma.07G185000	2.1248	pos	Submodule1	-0.0496962	0.445398	-0.124266	0.0555679
Glyma.07G220200	2.15328	pos	Submodule1	-0.0167774	0.796805	-0.0132398	0.838989
Glyma.07G236800	5.03691	pos	Submodule1	0.142152	0.0283346	-0.304043	1.76e-06
Glyma.07G236900	5.13951	pos	Submodule1	0.154484	0.0170766	-0.32055	4.35e-07
Glyma.07G257700	2.20933	pos	Submodule1	0.0222992	0.732165	-0.243875	0.000144666
Glyma.07G263200	2.35907	pos	Submodule1	0.16826	0.00930347	-0.0899167	0.166767
Glyma.08G004900	3.04016	pos	Submodule1	0.0874102	0.178957	-0.137121	0.034493
Glyma.08G012900	2.58337	pos	Submodule1	-0.00437721	0.946444	-0.098432	0.12997
Glyma.08G017800	2.07085	pos	Submodule1	-0.129746	0.0455493	-0.193744	0.00268483
Glyma.08G018100	3.64568	pos	Submodule1	0.0263172	0.686261	-0.246829	0.000119308
Glyma.08G018500	3.42732	pos	Submodule1	-0.0380877	0.558745	-0.237427	0.000218537
Glyma.08G028100	3.92289	pos	Submodule1	-0.0081495	0.900473	-0.0687795	0.290628
Glyma.08G028400	3.42783	pos	Submodule1	0.0519976	0.424582	-0.0567417	0.383502
Glyma.08G029300	2.06161	pos	Submodule1	-0.0964701	0.137836	-0.134305	0.0384118
Glyma.08G030000	3.18439	pos	Submodule1	-0.0194035	0.76586	-0.18726	0.00373885
Glyma.08G064300	2.03804	pos	Submodule1	0.0326883	0.61583	-0.0717463	0.270269
Glyma.08G067300	4.1395	pos	Submodule1	0.0292045	0.65396	-0.223897	0.000501
Glyma.08G102200	2.09602	pos	Submodule1	0.056285	0.387348	-0.0598703	0.357784
Glyma.08G108800	2.47216	pos	Submodule1	-0.121069	0.0622106	-0.110457	0.0890785
Glyma.08G128100	2.69063	pos	Submodule1	-0.0295752	0.649857	-0.0924414	0.155127
Glyma.08G146000	2.01182	pos	Submodule1	0.0557881	0.391559	-0.085116	0.190681
Glyma.08G146500	2.35936	pos	Submodule1	-0.00624403	0.923662	-0.13845	0.0327655
Glyma.08G171100	2.19835	pos	Submodule1	-0.000402051	0.995077	-0.0684029	0.293284
Glyma.08G213401	2.36832	pos	Submodule1	0.0354324	0.586498	-0.115369	0.0756673
Glyma.08G218100	2.04111	pos	Submodule1	0.113123	0.0815816	-0.0394637	0.544616
Glyma.08G228400	2.94748	pos	Submodule1	0.0749128	0.249637	-0.169625	0.00873891
Glyma.08G229100	3.4492	pos	Submodule1	0.165925	0.0103	-0.141307	0.0292985
Glyma.08G230400	3.46991	pos	Submodule1	0.0739345	0.255891	-0.219375	0.000654076
Glyma.08G232600	4.75571	pos	Submodule1	0.038299	0.556564	-0.233575	0.000278134
Glyma.08G295700	2.0343	pos	Submodule1	0.0350824	0.590203	-0.13963	0.031293
Glyma.08G322100	3.70457	pos	Submodule1	0.0688547	0.2901	-0.149303	0.0212153
Glyma.08G326700	2.17136	pos	Submodule1	-0.125077	0.0539787	-0.226702	0.000423516
Glyma.08G342200	2.04511	pos	Submodule1	0.0373966	0.565907	-0.135096	0.0372745
Glyma.08G342400	3.35887	pos	Submodule1	0.139818	0.031064	-0.204415	0.00152174
Glyma.08G367700	3.07566	pos	Submodule1	0.168669	0.00913112	-0.100878	0.120653
Glyma.09G003900	2.30257	pos	Submodule1	-0.0176746	0.786194	-0.0376979	0.562779
Glyma.09G018700	2.62307	pos	Submodule1	0.113813	0.0797276	-0.15101	0.0197643
Glyma.09G019700	2.71411	pos	Submodule1	0.13617	0.0357772	-0.184454	0.00430132
Glyma.09G022300	3.02876	pos	Submodule1	-0.0334807	0.607294	-0.182778	0.0046726
Glyma.09G055000	3.84848	pos	Submodule1	0.165207	0.0106852	-0.0871164	0.180428
Glyma.09G055100	3.8583	pos	Submodule1	0.157215	0.0151928	-0.0490852	0.451019
Glyma.09G099900	2.27126	pos	Submodule1	0.0146912	0.821619	-0.256651	6.18e-05
Glyma.09G131900	4.17497	pos	Submodule1	0.0520559	0.424062	-0.148151	0.0222446
Glyma.09G177100	2.82668	pos	Submodule1	-0.105996	0.102845	-0.232625	0.000295007
Glyma.09G181300	2.88422	pos	Submodule1	0.0673222	0.300995	-0.185038	0.00417825
Glyma.09G186900	2.29232	pos	Submodule1	0.0652801	0.315928	-0.130177	0.0448306
Glyma.09G204100	2.23923	pos	Submodule1	0.061359	0.345934	-0.167019	0.00984467
Glyma.09G213300	2.35782	pos	Submodule1	0.121332	0.0616406	-0.0502185	0.440623
Glyma.09G237600	2.28128	pos	Submodule1	-0.0354526	0.586285	-0.0852266	0.190103
Glyma.09G248900	2.00496	pos	Submodule1	-0.00527623	0.935466	-0.0949927	0.143997
Glyma.09G257400	3.18168	pos	Submodule1	0.139056	0.0320023	-0.0769993	0.236654
Glyma.09G261700	2.47995	pos	Submodule1	0.0501734	0.441035	-0.227589	0.000401424
Glyma.09G273900	2.02743	pos	Submodule1	0.00888495	0.891544	-0.126238	0.051771
Glyma.09G274500	5.5547	pos	Submodule1	0.143065	0.027325	-0.313211	8.17e-07
Glyma.09G285500	2.19766	pos	Submodule1	0.102663	0.114189	-0.0661449	0.309546
Glyma.10G031900	2.88232	pos	Submodule1	0.109605	0.0915851	-0.251574	8.71092e-05
Glyma.10G051100	2.79856	pos	Submodule1	0.00436734	0.946564	-0.147179	0.0231474
Glyma.10G055400	3.154	pos	Submodule1	0.198689	0.00207106	-0.131176	0.0431991
Glyma.10G056600	2.87236	pos	Submodule1	0.145671	0.0246096	-0.206628	0.00134792
Glyma.10G125800	2.24506	pos	Submodule1	0.122488	0.0591858	-0.0749663	0.249298
Glyma.10G144400	2.17802	pos	Submodule1	-0.0499629	0.442956	-0.119339	0.0660704
Glyma.10G154400	2.51799	pos	Submodule1	-0.219678	0.000642588	-0.196602	0.0023125
Glyma.10G159600	4.13307	pos	Submodule1	0.168866	0.00904929	-0.294365	3.84e-06
Glyma.10G170100	2.71728	pos	Submodule1	0.0831151	0.201356	-0.210006	0.00111733
Glyma.10G175400	2.74984	pos	Submodule1	-0.0640225	0.325361	-0.167751	0.00952251
Glyma.10G251300	2.02617	pos	Submodule1	-0.010001	0.87802	-0.260917	4.6e-05
Glyma.10G255700	2.07816	pos	Submodule1	-0.0730339	0.261744	-0.16561	0.0104927
Glyma.10G264900	2.01251	pos	Submodule1	-0.0512679	0.43112	-0.144431	0.0258711
Glyma.10G274600	2.60675	pos	Submodule1	0.0912668	0.160464	-0.0635107	0.329252
Glyma.11G017900	2.70723	pos	Submodule1	0.0691002	0.28838	-0.0976714	0.132978
Glyma.11G063800	2.04626	pos	Submodule1	0.0618595	0.342007	-0.0396768	0.542444
Glyma.11G070800	2.34602	pos	Submodule1	0.138065	0.0332578	-0.0509208	0.43425
Glyma.11G073700	2.2018	pos	Submodule1	0.0102323	0.875222	-0.130711	0.0439524
Glyma.11G137800	2.80269	pos	Submodule1	-0.0240419	0.712127	-0.123357	0.0573931
Glyma.11G140200	2.11177	pos	Submodule1	0.047822	0.462767	-0.0425006	0.514072
Glyma.11G153400	4.18629	pos	Submodule1	0.068164	0.294977	-0.217281	0.00073868
Glyma.11G159200	2.92973	pos	Submodule1	0.115884	0.0743623	-0.153345	0.0179203
Glyma.11G159400	3.45945	pos	Submodule1	0.17026	0.00848678	-0.149285	0.0212305
Glyma.11G191900	2.74616	pos	Submodule1	0.101184	0.119525	-0.091273	0.160435
Glyma.11G192600	2.28171	pos	Submodule1	0.0227044	0.72749	-0.0329899	0.612575
Glyma.11G229000	2.13402	pos	Submodule1	0.128281	0.0480671	-0.0808884	0.213737
Glyma.11G237200	2.51396	pos	Submodule1	0.0682882	0.294097	-0.0337003	0.604938
Glyma.11G239700	2.84597	pos	Submodule1	0.000210222	0.997426	-0.17799	0.00589676
Glyma.11G244100	2.26746	pos	Submodule1	0.0552313	0.396311	-0.089571	0.168411
Glyma.11G254800	2.24842	pos	Submodule1	0.0282514	0.664555	-0.0827191	0.203519
Glyma.12G005200	2.00373	pos	Submodule1	0.0919635	0.157282	-0.0529364	0.416256
Glyma.12G023400	2.13638	pos	Submodule1	-0.108705	0.0942971	-0.0931821	0.151831
Glyma.12G053400	2.13161	pos	Submodule1	0.135489	0.0367201	-0.0857661	0.187303
Glyma.12G062500	2.01211	pos	Submodule1	0.0928163	0.153452	-0.0694189	0.286156
Glyma.12G064500	2.0814	pos	Submodule1	-0.071949	0.268915	-0.244126	0.000142334
Glyma.12G071500	2.51596	pos	Submodule1	0.0167309	0.797356	-0.164398	0.0110801
Glyma.12G135100	2.53672	pos	Submodule1	0.0662045	0.309109	-0.160049	0.0134334
Glyma.12G158300	2.269	pos	Submodule1	0.0741587	0.254448	-0.113194	0.0813887
Glyma.12G201900	2.55887	pos	Submodule1	0.0929179	0.153	-0.094452	0.146303
Glyma.12G211300	2.45337	pos	Submodule1	0.0737349	0.25718	-0.10727	0.098751
Glyma.12G233000	2.40719	pos	Submodule1	0.0976992	0.132867	-0.130703	0.0439658
Glyma.12G238600	2.96284	pos	Submodule1	0.153618	0.0177153	-0.258567	5.42e-05
Glyma.12G240900	2.15151	pos	Submodule1	0.0416385	0.522652	-0.0283216	0.663772
Glyma.13G030100	5.18503	pos	Submodule1	0.0734669	0.258918	-0.231179	0.000322494
Glyma.13G031200	2.06359	pos	Submodule1	0.0252754	0.698061	-0.044423	0.495205
Glyma.13G044000	2.52937	pos	Submodule1	0.124645	0.0548191	-0.145153	0.0251301
Glyma.13G048500	2.61812	pos	Submodule1	0.11829	0.0685038	-0.0394737	0.544514
Glyma.13G049300	2.21197	pos	Submodule1	-0.00679495	0.91695	-0.0292072	0.653929
Glyma.13G059800	2.41571	pos	Submodule1	0.103919	0.109803	0.0373468	0.566425
Glyma.13G095400	2.92391	pos	Submodule1	-0.00341225	0.958238	-0.17461	0.00692677
Glyma.13G101000	2.84754	pos	Submodule1	-0.023311	0.720508	-0.193124	0.00277249
Glyma.13G112200	2.10733	pos	Submodule1	0.152417	0.0186346	-0.024089	0.711588
Glyma.13G126200	2.62506	pos	Submodule1	0.0115454	0.859366	-0.17971	0.0054275
Glyma.13G147400	2.91363	pos	Submodule1	-0.0561835	0.388206	-0.165552	0.0105201
Glyma.13G150200	2.15803	pos	Submodule1	0.0409379	0.529678	-0.284101	8.51e-06
Glyma.13G157800	2.03227	pos	Submodule1	0.200496	0.00188079	-0.0313228	0.63066
Glyma.13G159500	2.20023	pos	Submodule1	-0.0854577	0.1889	-0.0844165	0.194365
Glyma.13G169100	2.86626	pos	Submodule1	-0.0622489	0.33897	-0.113618	0.0802471
Glyma.13G174000	2.56309	pos	Submodule1	0.159602	0.0136982	-0.163294	0.0116403
Glyma.13G177900	2.30593	pos	Submodule1	-0.0928858	0.153143	-0.158709	0.0142416
Glyma.13G190200	2.12943	pos	Submodule1	0.0375003	0.564829	-0.0374844	0.564994
Glyma.13G190900	3.07813	pos	Submodule1	-0.0285047	0.661732	-0.175521	0.00663458
Glyma.13G192200	2.15822	pos	Submodule1	0.0351637	0.589342	-0.0653118	0.315693
Glyma.13G195700	2.24225	pos	Submodule1	-0.00810151	0.901056	-0.20651	0.00135669
Glyma.13G207000	2.13261	pos	Submodule1	0.0255294	0.695177	-0.157744	0.0148498
Glyma.13G223600	2.61666	pos	Submodule1	0.0330765	0.611641	-0.309767	1.09e-06
Glyma.13G225400	2.24432	pos	Submodule1	-0.0705747	0.27819	-0.0658212	0.311925
Glyma.13G233700	4.33257	pos	Submodule1	-0.0385708	0.553764	-0.252962	7.94e-05
Glyma.13G273900	2.69118	pos	Submodule1	0.0866389	0.182838	-0.192527	0.00285923
Glyma.13G276700	2.67061	pos	Submodule1	0.112451	0.0834226	-0.154772	0.0168687
Glyma.13G292000	3.26238	pos	Submodule1	0.191415	0.00302756	-0.203162	0.00162907
Glyma.13G328900	2.40035	pos	Submodule1	0.0674545	0.300044	-0.103436	0.111473
Glyma.13G352200	4.37296	pos	Submodule1	0.163468	0.0115501	-0.0940903	0.147862
Glyma.13G368700	2.09175	pos	Submodule1	0.14303	0.0273637	-0.0867399	0.182326
Glyma.14G005800	2.50562	pos	Submodule1	0.252987	7.92e-05	-0.0117538	0.856854
Glyma.14G019100	2.33826	pos	Submodule1	0.123962	0.0561719	-0.133174	0.0400875
Glyma.14G024300	4.00951	pos	Submodule1	0.00975211	0.881033	-0.236226	0.000235711
Glyma.14G027551	2.26575	pos	Submodule1	-0.0664277	0.307477	-0.240387	0.000181092
Glyma.14G044800	3.19775	pos	Submodule1	0.0439391	0.49992	-0.175911	0.00651278
Glyma.14G047500	3.24898	pos	Submodule1	0.0161553	0.804185	-0.163823	0.0113685
Glyma.14G048100	2.85898	pos	Submodule1	0.0845944	0.193423	-0.215574	0.000814988
Glyma.14G048200	2.00121	pos	Submodule1	-0.0545157	0.402467	-0.0596624	0.359458
Glyma.14G052800	2.5434	pos	Submodule1	0.0695745	0.285075	-0.222781	0.000535356
Glyma.14G063900	2.30825	pos	Submodule1	0.151562	0.0193141	-0.118748	0.0674307
Glyma.14G070500	2.5121	pos	Submodule1	0.0640511	0.325145	-0.300706	2.31e-06
Glyma.14G071400	2.11013	pos	Submodule1	0.279656	1.19e-05	0.00963781	0.882417
Glyma.14G086900	2.2935	pos	Submodule1	0.0386154	0.553305	-0.143299	0.0270715
Glyma.14G094600	3.22606	pos	Submodule1	-0.0335129	0.606948	-0.231559	0.000315046
Glyma.14G095400	2.65094	pos	Submodule1	0.157647	0.0149124	-0.0929883	0.152688
Glyma.14G176700	2.00143	pos	Submodule1	-0.0697121	0.284121	-0.169412	0.00882493
Glyma.14G181500	3.07371	pos	Submodule1	0.133596	0.0394546	-0.0966844	0.13696
Glyma.14G185200	5.56874	pos	Submodule1	0.0802542	0.217362	-0.216197	0.000786311
Glyma.14G187300	2.75236	pos	Submodule1	0.18816	0.00357316	-0.149237	0.0212725
Glyma.14G190100	2.25942	pos	Submodule1	0.13804	0.0332903	-0.0884573	0.173787
Glyma.14G190900	2.20945	pos	Submodule1	0.19652	0.0023225	-0.00604802	0.926051
Glyma.14G192700	2.92882	pos	Submodule1	0.121502	0.0612748	-0.0873875	0.17907
Glyma.14G193700	2.93689	pos	Submodule1	0.24169	0.000167	-0.0491371	0.45054
Glyma.14G208900	3.5859	pos	Submodule1	0.141783	0.0287523	-0.125744	0.0527004
Glyma.15G087400	2.14892	pos	Submodule1	-0.104767	0.106918	-0.123646	0.0568075
Glyma.15G131400	4.08112	pos	Submodule1	0.135883	0.0361716	-0.254192	7.3e-05
Glyma.15G138000	3.19367	pos	Submodule1	0.111429	0.0862838	-0.0896135	0.168208
Glyma.15G156400	2.87568	pos	Submodule1	0.109637	0.0914909	-0.23986	0.000187
Glyma.15G169500	2.85545	pos	Submodule1	0.174633	0.00691936	-0.114042	0.0791177
Glyma.15G199600	4.54312	pos	Submodule1	0.263394	3.87e-05	-0.257248	5.93e-05
Glyma.15G201100	2.60484	pos	Submodule1	0.0710632	0.274869	-0.00160604	0.980337
Glyma.15G205500	2.23649	pos	Submodule1	-0.0547695	0.400278	-0.159578	0.0137125
Glyma.15G205700	2.66792	pos	Submodule1	0.0392809	0.546483	-0.0543905	0.403551
Glyma.15G219100	2.07871	pos	Submodule1	0.00255203	0.96876	-0.0902965	0.164975
Glyma.15G235500	2.42105	pos	Submodule1	0.0492528	0.449473	-0.0183429	0.778316
Glyma.15G262300	2.84689	pos	Submodule1	-0.0273343	0.674813	-0.153437	0.0178512
Glyma.15G263700	2.08276	pos	Submodule1	-0.00978875	0.880589	-0.131419	0.0428104
Glyma.15G276400	2.14706	pos	Submodule1	-0.0351699	0.589277	-0.105406	0.104786
Glyma.16G004800	2.43643	pos	Submodule1	0.092444	0.155115	-0.111015	0.087466
Glyma.16G005900	2.45888	pos	Submodule1	0.063974	0.325729	-0.0710672	0.274842
Glyma.16G008700	3.1692	pos	Submodule1	0.050675	0.436475	-0.200205	0.00191033
Glyma.16G016551	2.25008	pos	Submodule1	0.0745964	0.251648	0.0237479	0.715495
Glyma.16G055000	2.71222	pos	Submodule1	-0.0631274	0.332185	-0.215466	0.000820068
Glyma.16G055700	2.04162	pos	Submodule1	0.0328709	0.613858	-0.204966	0.00147664
Glyma.16G128200	3.54858	pos	Submodule1	-0.0420803	0.518246	-0.1394	0.0315754
Glyma.16G142200	2.9939	pos	Submodule1	-0.026763	0.681235	-0.151406	0.0194407
Glyma.16G142500	3.91267	pos	Submodule1	0.252927	7.95e-05	-0.158212	0.0145525
Glyma.16G150900	3.98784	pos	Submodule1	0.0533779	0.412374	-0.243835	0.000145042
Glyma.16G158400	3.2509	pos	Submodule1	0.0584634	0.369213	-0.181615	0.00494672
Glyma.16G165500	2.83106	pos	Submodule1	0.100069	0.123674	-0.117997	0.0691961
Glyma.16G168400	2.07463	pos	Submodule1	8.73e-05	0.998931	-0.0959797	0.139859
Glyma.16G175600	2.51074	pos	Submodule1	0.00716138	0.912489	-0.0990516	0.127559
Glyma.16G180700	2.50729	pos	Submodule1	0.0768783	0.237394	-0.0850973	0.190778
Glyma.16G195300	2.22221	pos	Submodule1	0.0394391	0.544868	-0.120615	0.0632044
Glyma.16G207800	2.79818	pos	Submodule1	-0.0254165	0.696458	-0.197402	0.00221705
Glyma.16G211400	2.50528	pos	Submodule1	0.0127699	0.84463	-0.155134	0.0166106
Glyma.17G035301	2.44264	pos	Submodule1	0.0450295	0.489331	0.0429181	0.509944
Glyma.17G039100	2.5562	pos	Submodule1	-0.0745466	0.251965	-0.259072	5.23e-05
Glyma.17G050600	4.25824	pos	Submodule1	0.211546	0.00102	-0.15524	0.0165362
Glyma.17G063900	3.05612	pos	Submodule1	0.175525	0.00663	-0.177507	0.00603506
Glyma.17G117200	2.5326	pos	Submodule1	0.192272	0.00289713	-0.086181	0.18517
Glyma.17G121900	2.03469	pos	Submodule1	-0.209506	0.00114905	-0.162414	0.012104
Glyma.17G137600	2.91076	pos	Submodule1	0.165446	0.0105707	-0.160852	0.0129682
Glyma.17G155600	2.06781	pos	Submodule1	-0.0349457	0.591653	-0.0499911	0.442699
Glyma.17G170300	2.19995	pos	Submodule1	0.0242996	0.70918	-0.101421	0.118657
Glyma.17G206300	2.38933	pos	Submodule1	0.0501019	0.441687	-0.139356	0.0316299
Glyma.17G233400	2.49017	pos	Submodule1	0.0897072	0.167762	-0.115317	0.0758013
Glyma.17G255300	3.52167	pos	Submodule1	0.11472	0.0773392	-0.191104	0.0030763
Glyma.17G258100	3.21304	pos	Submodule1	0.129188	0.0464941	-0.0864516	0.183789
Glyma.17G260600	3.79443	pos	Submodule1	0.149255	0.0213	-0.0634019	0.330083
Glyma.18G005800	2.79621	pos	Submodule1	0.106216	0.102129	-0.0547586	0.400371
Glyma.18G028233	2.61939	pos	Submodule1	-0.0974025	0.134054	-0.126855	0.0506269
Glyma.18G189800	2.63484	pos	Submodule1	0.169924	0.0086194	-0.210562	0.00108306
Glyma.18G204500	4.23719	pos	Submodule1	0.198602	0.00208	-0.255036	6.89732e-05
Glyma.18G208300	2.40505	pos	Submodule1	0.0597893	0.358435	-0.0632828	0.330993
Glyma.18G222400	2.22444	pos	Submodule1	-0.0846714	0.193016	-0.119669	0.0653174
Glyma.18G225800	2.1205	pos	Submodule1	0.13737	0.0341631	-0.101935	0.116791
Glyma.18G231600	2.26896	pos	Submodule1	0.0388036	0.551372	-0.141362	0.0292344
Glyma.18G244900	2.0232	pos	Submodule1	0.0407559	0.531511	-0.104014	0.109479
Glyma.18G245400	2.27455	pos	Submodule1	0.174564	0.00694181	-0.10817	0.0959391
Glyma.18G251900	2.0439	pos	Submodule1	0.0464739	0.47549	-0.156273	0.0158212
Glyma.18G261300	2.26837	pos	Submodule1	0.166262	0.0101884	-0.0153487	0.813778
Glyma.18G262500	2.94234	pos	Submodule1	0.0506013	0.437143	-0.191659	0.00298987
Glyma.19G002300	2.57384	pos	Submodule1	0.079284	0.222991	-0.19503	0.00251107
Glyma.19G006400	2.37876	pos	Submodule1	0.0132052	0.839404	-0.237331	0.000219866
Glyma.19G027800	3.36212	pos	Submodule1	0.212987	0.00094463	-0.13458	0.0380125
Glyma.19G033900	2.30156	pos	Submodule1	-0.010401	0.873182	-0.159728	0.0136231
Glyma.19G040800	2.00231	pos	Submodule1	0.0305001	0.639667	-0.107468	0.0981269
Glyma.19G052100	2.56424	pos	Submodule1	-0.0672434	0.301562	-0.0387576	0.551844
Glyma.19G055200	2.28089	pos	Submodule1	0.0283086	0.663917	-0.203911	0.00156412
Glyma.19G082900	3.17769	pos	Submodule1	-0.0180618	0.781627	-0.0644677	0.322001
Glyma.19G088000	2.59648	pos	Submodule1	-0.0805756	0.215519	-0.0973454	0.134283
Glyma.19G095400	2.78927	pos	Submodule1	0.175952	0.0065002	-0.187444	0.0037044
Glyma.19G096100	2.23833	pos	Submodule1	0.0514646	0.429352	-0.152649	0.0184536
Glyma.19G108400	4.66534	pos	Submodule1	0.142579	0.0278588	-0.211259	0.00104149
Glyma.19G118300	2.54653	pos	Submodule1	0.115347	0.0757243	-0.118808	0.0672922
Glyma.19G120400	2.8568	pos	Submodule1	0.0329458	0.61305	-0.302336	2.02e-06
Glyma.19G120900	2.51574	pos	Submodule1	0.0862001	0.185073	-0.092226	0.156095
Glyma.19G172800	3.09131	pos	Submodule1	0.0925495	0.154643	-0.255506	6.68e-05
Glyma.19G193700	3.10616	pos	Submodule1	0.143783	0.0265521	-0.129823	0.0454197
Glyma.19G195500	2.16115	pos	Submodule1	0.0712089	0.273883	0.0284442	0.662406
Glyma.19G197200	3.5347	pos	Submodule1	0.185016	0.00418287	-0.044896	0.49062
Glyma.19G213900	2.16452	pos	Submodule1	0.0869264	0.181384	-0.133373	0.0397876
Glyma.19G224300	4.0619	pos	Submodule1	0.0373616	0.566271	-0.261293	4.49e-05
Glyma.19G227000	3.28883	pos	Submodule1	0.102719	0.113989	-0.110765	0.0881859
Glyma.19G232000	2.54149	pos	Submodule1	0.000387151	0.99526	-0.284113	8.5e-06
Glyma.19G249500	2.79884	pos	Submodule1	-0.0280845	0.666417	-0.205917	0.00140168
Glyma.19G252400	2.30221	pos	Submodule1	0.0366388	0.57381	-0.121856	0.0605175
Glyma.20G015900	3.36687	pos	Submodule1	-0.0104513	0.872573	-0.176263	0.00640462
Glyma.20G019200	2.02614	pos	Submodule1	-0.121922	0.0603777	-0.182059	0.00484034
Glyma.20G026300	2.45399	pos	Submodule1	0.0343035	0.598487	-0.0456274	0.483575
Glyma.20G098700	2.14681	pos	Submodule1	-0.0265889	0.683195	-0.131781	0.0422362
Glyma.20G110900	3.13555	pos	Submodule1	-0.116664	0.0724196	-0.218749	0.000678373
Glyma.20G115500	3.0141	pos	Submodule1	0.122525	0.0591088	-0.193159	0.00276741
Glyma.20G118900	2.78242	pos	Submodule1	0.0156023	0.810758	-0.2256	0.000452518
Glyma.20G126000	2.04135	pos	Submodule1	-0.0245871	0.705897	-0.0585587	0.368431
Glyma.20G152200	4.85715	pos	Submodule1	0.22858	0.000378	-0.17421	0.00705859
Glyma.20G152400	2.23109	pos	Submodule1	0.097428	0.133951	-0.114164	0.0787955
Glyma.20G152600	3.52357	pos	Submodule1	0.222347	0.000549	-0.0278103	0.669481
Glyma.20G170300	2.76946	pos	Submodule1	0.110554	0.088796	-0.115793	0.074591
Glyma.20G194000	2.05089	pos	Submodule1	-0.0967537	0.136677	-0.196175	0.00236492
Glyma.20G207700	2.40051	pos	Submodule1	0.0439399	0.499911	-0.0586045	0.368056
Glyma.20G234300	2.06675	pos	Submodule1	-0.00482144	0.941018	0.00128679	0.984245
Glyma.20G238500	3.32619	pos	Submodule1	0.00246805	0.969788	-0.124368	0.0553644
Glyma.01G006700	2.33944	neg	Submodule2	-0.0592224	0.36302	0.108123	0.0960838
Glyma.01G007100	2.30949	neg	Submodule2	-0.00965868	0.882165	-0.00852592	0.895901
Glyma.01G008700	2.9683	neg	Submodule2	-0.118437	0.0681576	0.119731	0.0651792
Glyma.01G013900	4.61026	neg	Submodule2	-0.233054	0.000287	0.0872236	0.17989
Glyma.01G021000	2.33997	neg	Submodule2	-0.147553	0.0227963	0.143955	0.02637
Glyma.01G023200	3.1492	neg	Submodule2	-0.0991003	0.127371	0.0275873	0.671977
Glyma.01G044200	2.56024	neg	Submodule2	-0.220533	0.000611	0.0969434	0.135906
Glyma.01G046300	3.52148	neg	Submodule2	-0.120999	0.062362	0.209678	0.00113801
Glyma.01G063100	2.16334	neg	Submodule2	-0.180886	0.00512604	-0.0128728	0.843394
Glyma.01G119500	2.17254	neg	Submodule2	-0.153625	0.0177099	-0.0405073	0.53402
Glyma.01G122800	2.06401	neg	Submodule2	-0.123615	0.0568707	-0.0134438	0.836542
Glyma.01G126200	2.80398	neg	Submodule2	-0.180755	0.00516	0.109954	0.0905528
Glyma.01G127400	2.11194	neg	Submodule2	-0.0747767	0.2505	0.129278	0.0463411
Glyma.01G131500	2.94645	neg	Submodule2	-0.00572743	0.929961	0.165612	0.010492
Glyma.01G132500	2.83308	neg	Submodule2	-0.0600361	0.356452	0.156538	0.0156421
Glyma.01G145200	5.315	neg	Submodule2	0.0365235	0.575017	0.257375	5.88019e-05
Glyma.01G169500	2.0121	neg	Submodule2	-0.0793292	0.222726	0.0988	0.128534
Glyma.01G169600	2.30563	neg	Submodule2	-0.0950529	0.143742	0.0917277	0.158353
Glyma.01G181900	4.11846	neg	Submodule2	0.110671	0.0884552	0.254388	7.20719e-05
Glyma.01G184600	2.14576	neg	Submodule2	-0.0970538	0.135459	0.0887866	0.172184
Glyma.01G187700	2.19665	neg	Submodule2	-0.19096	0.00309906	0.0985541	0.129492
Glyma.01G191700	2.67878	neg	Submodule2	-0.0499155	0.443389	0.0798186	0.219877
Glyma.01G209700	3.53004	neg	Submodule2	0.00778981	0.904844	0.137315	0.0342363
Glyma.01G215400	2.16534	neg	Submodule2	-0.24191	0.000164248	0.0916068	0.158905
Glyma.01G215500	2.29026	neg	Submodule2	-0.14168	0.0288693	0.0442262	0.49712
Glyma.01G220600	3.06602	neg	Submodule2	-0.110355	0.089376	0.158083	0.0146341
Glyma.02G016900	4.53071	neg	Submodule2	-0.126984	0.0503912	0.201121	0.00181876
Glyma.02G033400	2.34637	neg	Submodule2	-0.0403176	0.535939	0.189934	0.00326564
Glyma.02G034700	2.16053	neg	Submodule2	-0.0378268	0.561444	0.102242	0.115687
Glyma.02G035400	2.9433	pos	Submodule2	0.112775	0.0825306	0.00258584	0.968346
Glyma.02G037000	3.5883	pos	Submodule2	-0.00275553	0.96627	-0.154664	0.0169466
Glyma.02G040000	2.35535	neg	Submodule2	-0.0552366	0.396265	0.0490214	0.451608
Glyma.02G043300	3.28971	neg	Submodule2	0.0997394	0.124923	0.295158	3.6e-06
Glyma.02G051100	2.21427	neg	Submodule2	-0.1917	0.00298367	0.0502911	0.439962
Glyma.02G060800	2.04183	neg	Submodule2	-0.0948299	0.144689	-0.014711	0.821383
Glyma.02G088900	3.7622	neg	Submodule2	-0.0355627	0.585121	0.147848	0.0225225
Glyma.02G090100	2.15167	neg	Submodule2	-0.125902	0.0524005	0.0699737	0.282313
Glyma.02G093100	2.05295	neg	Submodule2	0.0152212	0.815297	0.031718	0.626352
Glyma.02G107900	2.67072	neg	Submodule2	-0.0590247	0.364626	0.173564	0.00727651
Glyma.02G151400	2.42872	neg	Submodule2	-0.107089	0.0993261	0.0545297	0.402346
Glyma.02G192200	2.00182	neg	Submodule2	-0.0980318	0.131546	0.0232262	0.721482
Glyma.02G206000	2.87351	neg	Submodule2	-0.113172	0.0814476	0.125719	0.0527485
Glyma.02G208300	2.11944	neg	Submodule2	-0.000568902	0.993034	0.160081	0.0134146
Glyma.02G256800	3.49293	neg	Submodule2	-0.109601	0.0915971	0.0732721	0.260187
Glyma.02G267600	2.13475	neg	Submodule2	-0.0705417	0.278415	0.104691	0.107174
Glyma.02G270200	2.52684	neg	Submodule2	-0.0871384	0.180317	0.161816	0.0124289
Glyma.02G271300	2.09617	neg	Submodule2	-0.0987379	0.128776	0.0486275	0.455256
Glyma.02G271700	2.18897	neg	Submodule2	-0.167708	0.00954093	0.0664556	0.307274
Glyma.02G277300	2.51399	neg	Submodule2	-0.135813	0.0362688	0.0601101	0.355858
Glyma.02G282300	5.48302	neg	Submodule2	-0.0775653	0.233216	0.287676	6.47e-06
Glyma.02G308100	2.36123	pos	Submodule2	-0.00459098	0.943833	0.0039238	0.951984
Glyma.03G006900	3.5307	neg	Submodule2	-0.161275	0.0127289	0.134515	0.038107
Glyma.03G014300	2.06866	pos	Submodule2	-0.0208823	0.748593	0.0148644	0.819552
Glyma.03G023500	2.50242	neg	Submodule2	-0.0804934	0.215989	0.0261332	0.68834
Glyma.03G031600	2.55743	neg	Submodule2	-0.187444	0.0037044	0.108905	0.0936882
Glyma.03G037500	2.02205	neg	Submodule2	0.00488446	0.940249	0.0108054	0.868295
Glyma.03G066600	3.16751	neg	Submodule2	-0.10602	0.102765	0.133554	0.0395176
Glyma.03G078700	2.26108	neg	Submodule2	-0.120517	0.0634209	0.208612	0.00120768
Glyma.03G105200	3.54026	neg	Submodule2	-0.0420934	0.518116	0.0694896	0.285665
Glyma.03G113200	2.49568	neg	Submodule2	-0.234581	0.000261	0.00369015	0.954841
Glyma.03G125400	2.07601	neg	Submodule2	-0.103705	0.110542	0.128726	0.0472909
Glyma.03G126700	3.30668	neg	Submodule2	0.0397037	0.54217	0.25059	9.30266e-05
Glyma.03G129200	3.85472	neg	Submodule2	-0.191766	0.00297349	0.15758	0.0149558
Glyma.03G129600	3.09695	neg	Submodule2	-0.196259	0.00235455	0.119802	0.0650189
Glyma.03G130300	2.87496	neg	Submodule2	-0.235854	0.000241268	0.0849881	0.19135
Glyma.03G167600	2.61216	neg	Submodule2	-0.157683	0.0148892	-0.00712537	0.912927
Glyma.03G175800	5.42388	neg	Submodule2	-0.122999	0.0581259	0.229216	0.000363655
Glyma.03G177600	2.92527	neg	Submodule2	-0.0520436	0.424172	0.193244	0.00275523
Glyma.03G177900	2.58948	pos	Submodule2	0.00204911	0.974914	0.0203774	0.754475
Glyma.03G179500	2.15198	neg	Submodule2	-0.127026	0.0503145	-0.036577	0.574457
Glyma.03G179800	2.34904	neg	Submodule2	-0.141772	0.0287646	0.105314	0.105092
Glyma.03G189800	3.21443	neg	Submodule2	0.0519708	0.424821	0.080563	0.215592
Glyma.03G189900	2.34218	neg	Submodule2	0.0414042	0.524996	0.203695	0.00158263
Glyma.03G199100	2.54663	neg	Submodule2	-0.049962	0.442964	0.155579	0.0162985
Glyma.03G209100	2.10551	neg	Submodule2	-0.0545795	0.401916	0.0250731	0.700361
Glyma.03G224600	3.26343	neg	Submodule2	-0.159962	0.0134842	0.121123	0.0620935
Glyma.03G233000	2.02049	neg	Submodule2	-0.0988333	0.128404	-0.0323922	0.619033
Glyma.03G247000	2.87972	neg	Submodule2	-0.0668018	0.304755	0.199963	0.00193521
Glyma.03G251600	2.38526	neg	Submodule2	-0.148517	0.0219132	0.174163	0.00707422
Glyma.03G254900	2.29507	neg	Submodule2	0.02357	0.717534	0.198234	0.00212163
Glyma.03G258200	2.77603	neg	Submodule2	-0.0404064	0.53504	0.217779	0.000717673
Glyma.04G005600	2.89452	neg	Submodule2	-0.032	0.623286	0.149729	0.0208445
Glyma.04G014200	2.30448	neg	Submodule2	-0.00288368	0.964703	0.158563	0.0143326
Glyma.04G014800	2.52827	neg	Submodule2	-0.120696	0.0630256	0.0228508	0.725803
Glyma.04G018600	2.09087	neg	Submodule2	-0.144578	0.0257186	0.146278	0.0240116
Glyma.04G018900	2.43314	pos	Submodule2	0.0708694	0.276183	-0.0827668	0.203258
Glyma.04G022500	3.18853	neg	Submodule2	-0.07563	0.24512	0.202441	0.00169391
Glyma.04G029100	2.29463	neg	Submodule2	-0.019067	0.769806	0.220833	0.000600551
Glyma.04G052200	4.12061	neg	Submodule2	-0.175194	0.00673797	0.185863	0.00400995
Glyma.04G063800	2.47242	neg	Submodule2	-0.113795	0.0797754	0.0853707	0.189352
Glyma.04G083100	2.24667	pos	Submodule2	0.00634177	0.922471	0.0217319	0.738728
Glyma.04G091800	2.50426	neg	Submodule2	0.166694	0.00999121	0.248827	0.000105
Glyma.04G161300	4.47156	neg	Submodule2	0.00339379	0.958464	0.310514	1.03e-06
Glyma.04G194450	2.16355	pos	Submodule2	-0.11373	0.0799486	-0.129891	0.0453064
Glyma.04G216300	2.75157	neg	Submodule2	-0.0933828	0.150947	0.141418	0.0291704
Glyma.04G219500	2.09517	neg	Submodule2	-0.126439	0.0513956	0.00976191	0.880914
Glyma.04G220800	4.08814	neg	Submodule2	-0.16988	0.00863692	0.149805	0.0207788
Glyma.04G222500	3.32362	neg	Submodule2	-0.0213628	0.743009	0.233249	0.000283827
Glyma.04G226100	2.00433	neg	Submodule2	-0.0208151	0.749375	0.122501	0.0591583
Glyma.04G240300	2.31249	neg	Submodule2	-0.139231	0.0317846	0.0479129	0.461916
Glyma.04G252700	2.29343	neg	Submodule2	-0.00317751	0.961109	0.157662	0.0149026
Glyma.05G002200	2.00643	neg	Submodule2	-0.130236	0.0447319	0.0679025	0.296838
Glyma.05G003800	2.27181	neg	Submodule2	-0.247517	0.000114033	0.00795581	0.902826
Glyma.05G011200	4.15111	neg	Submodule2	-0.0987363	0.128782	0.251075	9.01e-05
Glyma.05G012600	2.55187	neg	Submodule2	-0.110531	0.0888623	-0.0097669	0.880854
Glyma.05G016500	2.14656	neg	Submodule2	-0.0329872	0.612604	0.138318	0.0329338
Glyma.05G020100	2.84693	neg	Submodule2	-0.224837	0.000473672	0.111833	0.0851423
Glyma.05G034800	2.75145	neg	Submodule2	-0.0958416	0.140432	-0.0218955	0.736834
Glyma.05G091100	2.06329	neg	Submodule2	-0.0789765	0.224796	0.170278	0.00847964
Glyma.05G101700	2.12524	neg	Submodule2	-0.105418	0.104745	0.0375588	0.564222
Glyma.05G142000	2.95018	neg	Submodule2	-0.0163443	0.80194	0.0841824	0.195609
Glyma.05G156200	2.72353	neg	Submodule2	-0.0929567	0.152828	0.0637054	0.327768
Glyma.05G179300	5.08034	neg	Submodule2	-0.18835	0.00353892	0.236503	0.00023164
Glyma.05G184200	2.64355	neg	Submodule2	0.0832353	0.200703	0.223456	0.000514325
Glyma.05G217051	2.32279	neg	Submodule2	-0.101348	0.118925	0.129776	0.0454992
Glyma.05G219600	3.15228	neg	Submodule2	-0.144669	0.0256249	0.178371	0.00578976
Glyma.05G231500	3.46102	neg	Submodule2	-0.151619	0.0192685	0.115302	0.0758407
Glyma.05G246700	2.19888	neg	Submodule2	-0.119174	0.0664484	0.0773956	0.234243
Glyma.06G002900	2.40934	neg	Submodule2	-0.246352	0.000123	0.161696	0.0124947
Glyma.06G013400	2.84341	neg	Submodule2	-0.0734029	0.259335	-0.00196507	0.975943
Glyma.06G018200	4.42958	neg	Submodule2	-0.0374091	0.565777	0.112178	0.0841775
Glyma.06G019200	2.02973	neg	Submodule2	-0.0934853	0.150497	0.168955	0.00901211
Glyma.06G022600	3.10231	neg	Submodule2	-0.0204569	0.753548	0.229707	0.000352934
Glyma.06G023700	2.12697	neg	Submodule2	-0.0734214	0.259215	0.0782237	0.229261
Glyma.06G027700	2.11721	neg	Submodule2	-0.144707	0.0255856	0.144604	0.0256923
Glyma.06G045500	2.12969	neg	Submodule2	-0.143134	0.0272497	0.00105154	0.987125
Glyma.06G087100	2.72569	neg	Submodule2	-0.053288	0.413163	0.0503348	0.439564
Glyma.06G089400	2.13583	neg	Submodule2	-0.040334	0.535772	0.129699	0.0456287
Glyma.06G105700	2.27466	neg	Submodule2	-0.128365	0.0479188	0.160794	0.0130011
Glyma.06G113300	3.11802	neg	Submodule2	-0.0489298	0.452455	0.16134	0.0126925
Glyma.06G116000	2.08661	pos	Submodule2	-0.0611266	0.347767	-0.0452231	0.487463
Glyma.06G142900	4.91744	neg	Submodule2	-0.098554	0.129493	0.198847	0.00205378
Glyma.06G148500	2.15324	neg	Submodule2	-0.0768075	0.237827	0.228271	0.000385182
Glyma.06G162600	2.42331	neg	Submodule2	-0.0544541	0.403001	0.183742	0.00445573
Glyma.06G162700	2.34207	neg	Submodule2	-0.142565	0.0278747	0.0885838	0.17317
Glyma.06G163500	2.33916	neg	Submodule2	-0.131336	0.0429427	0.0339869	0.601869
Glyma.06G170300	3.92384	neg	Submodule2	-0.140253	0.0305389	0.168948	0.00901523
Glyma.06G186900	2.76541	neg	Submodule2	0.0175646	0.787492	0.230122	0.000344099
Glyma.06G190300	3.49665	neg	Submodule2	-0.119931	0.0647263	0.174136	0.00708339
Glyma.06G202300	2.64145	neg	Submodule2	-0.223059	0.000527	0.00308193	0.962278
Glyma.06G214800	3.25065	neg	Submodule2	-0.0148693	0.819492	0.141383	0.0292109
Glyma.06G239500	2.0114	neg	Submodule2	-0.135485	0.0367261	0.0686388	0.291619
Glyma.06G284700	2.13747	neg	Submodule2	-0.157621	0.0149293	0.0698787	0.282969
Glyma.06G285700	2.24162	neg	Submodule2	-0.11911	0.0665957	0.127538	0.0493876
Glyma.06G295100	6.20566	neg	Submodule2	-0.196019	0.00238437	0.149162	0.0213388
Glyma.06G305600	2.06777	neg	Submodule2	-0.0842513	0.195242	0.0990028	0.127748
Glyma.06G314200	4.70419	neg	Submodule2	-0.204059	0.0015516	0.203612	0.00158975
Glyma.07G007500	2.56153	neg	Submodule2	-0.131722	0.0423299	0.106087	0.102547
Glyma.07G010400	2.10887	neg	Submodule2	-0.112971	0.0819933	0.059715	0.359034
Glyma.07G013300	3.7345	neg	Submodule2	-0.103637	0.110776	0.180246	0.00528809
Glyma.07G037700	2.33577	pos	Submodule2	0.00900746	0.890057	-0.145134	0.0251499
Glyma.07G053500	3.03642	neg	Submodule2	-0.0884197	0.173971	0.0747174	0.250877
Glyma.07G055300	2.67063	neg	Submodule2	-0.136387	0.0354805	0.180668	0.00518075
Glyma.07G080500	3.34915	neg	Submodule2	-0.0212943	0.743804	0.184599	0.00427042
Glyma.07G087100	2.55592	neg	Submodule2	-0.300318	2.38e-06	0.0462062	0.478039
Glyma.07G099000	4.40868	neg	Submodule2	-0.147451	0.022892	0.220625	0.00060792
Glyma.07G109600	2.03857	pos	Submodule2	0.0788702	0.225423	-0.00576759	0.929471
Glyma.07G139400	2.21706	neg	Submodule2	-0.0140117	0.829741	0.190072	0.00324275
Glyma.07G147000	2.3585	neg	Submodule2	-0.0121181	0.852467	0.126301	0.0516533
Glyma.07G185700	3.65231	neg	Submodule2	-0.114524	0.0778511	0.209704	0.00113638
Glyma.07G218200	2.5865	neg	Submodule2	-0.0625598	0.33656	0.11113	0.0871348
Glyma.07G219300	2.18739	neg	Submodule2	-0.0973597	0.134225	0.0986451	0.129137
Glyma.07G251200	2.611	neg	Submodule2	-0.105653	0.103968	0.149469	0.02107
Glyma.07G258700	3.94148	neg	Submodule2	-0.0184271	0.777325	0.235538	0.000246
Glyma.07G267800	2.84406	neg	Submodule2	-0.021165	0.745306	0.168389	0.0092491
Glyma.08G015650	2.04367	neg	Submodule2	-0.0344987	0.596406	0.129876	0.0453316
Glyma.08G020600	4.72565	neg	Submodule2	-0.213143	0.0009363	0.184607	0.00426887
Glyma.08G020800	2.11804	neg	Submodule2	-0.0527009	0.418336	0.0879592	0.176233
Glyma.08G069100	3.66338	pos	Submodule2	0.158137	0.0145995	-0.249922	9.73e-05
Glyma.08G109800	2.83388	neg	Submodule2	-0.00234629	0.971277	0.25879	5.33e-05
Glyma.08G116900	2.1783	neg	Submodule2	-0.207422	0.00129008	-0.0192531	0.767623
Glyma.08G120100	3.32678	neg	Submodule2	-0.0821996	0.206382	0.141941	0.028573
Glyma.08G120800	2.40924	pos	Submodule2	0.0206313	0.751516	-0.0232789	0.720877
Glyma.08G139200	2.37523	neg	Submodule2	0.0111922	0.863625	0.205428	0.0014398
Glyma.08G159500	2.56516	neg	Submodule2	-0.0570512	0.380909	0.148919	0.0215535
Glyma.08G170400	2.20221	neg	Submodule2	-0.229917	0.000348439	-0.00440479	0.946107
Glyma.08G171000	4.96431	neg	Submodule2	-0.0480155	0.460957	0.186517	0.00388097
Glyma.08G181000	2.16664	neg	Submodule2	-0.0700359	0.281885	0.125847	0.0525056
Glyma.08G199500	2.0383	neg	Submodule2	-0.00216184	0.973534	0.176296	0.00639447
Glyma.08G205700	2.39874	neg	Submodule2	-0.0963193	0.138456	0.0855015	0.188673
Glyma.08G233300	2.66577	neg	Submodule2	-0.132898	0.0405053	0.235159	0.000252005
Glyma.08G254800	2.07742	neg	Submodule2	-0.16034	0.013263	-0.0704318	0.279167
Glyma.08G261000	2.56049	neg	Submodule2	-0.0657393	0.312529	0.192044	0.00293136
Glyma.08G285400	2.23963	neg	Submodule2	-0.0153343	0.813949	0.148986	0.0214941
Glyma.08G306600	2.42507	neg	Submodule2	-0.151005	0.0197688	0.0616928	0.343312
Glyma.08G358500	3.03331	pos	Submodule2	0.0940299	0.148123	-0.0607563	0.350701
Glyma.09G000600	2.84885	neg	Submodule2	-0.0606193	0.351791	0.0825491	0.204453
Glyma.09G010900	2.72937	neg	Submodule2	-0.0486022	0.455491	-0.0515814	0.428304
Glyma.09G042500	2.01635	neg	Submodule2	-0.0696292	0.284696	0.12778	0.0489541
Glyma.09G045600	2.2506	neg	Submodule2	-0.125499	0.0531666	0.14165	0.0289044
Glyma.09G063000	2.41318	neg	Submodule2	-0.170719	0.00830881	0.107794	0.0971078
Glyma.09G111300	2.45836	neg	Submodule2	-0.0875775	0.178123	0.0958499	0.140398
Glyma.09G166400	2.24567	pos	Submodule2	0.0467808	0.472576	-0.102195	0.115855
Glyma.09G189300	2.1018	neg	Submodule2	-0.20464	0.00150316	0.0682119	0.294637
Glyma.09G203400	2.46087	neg	Submodule2	-0.0516211	0.427949	0.160559	0.0131363
Glyma.09G213100	2.1757	neg	Submodule2	-0.119235	0.0663069	0.0291906	0.654113
Glyma.09G238300	2.25928	neg	Submodule2	-0.0905882	0.163609	0.122561	0.0590332
Glyma.09G248700	2.39885	neg	Submodule2	-0.0513312	0.43055	0.0950323	0.14383
Glyma.09G249500	3.80193	neg	Submodule2	-0.0367582	0.572561	0.223911	0.000500595
Glyma.09G258300	2.76968	neg	Submodule2	-0.202257	0.00171083	0.0785759	0.227164
Glyma.09G275300	2.75901	neg	Submodule2	0.0371798	0.568163	0.146066	0.0242194
Glyma.09G282700	2.03059	neg	Submodule2	-0.130782	0.0438359	0.0380742	0.558884
Glyma.10G000300	2.45428	neg	Submodule2	-0.0676633	0.298547	0.125977	0.0522597
Glyma.10G009100	2.20315	neg	Submodule2	-0.0535472	0.410891	0.121173	0.0619842
Glyma.10G017500	2.21829	neg	Submodule2	-0.121442	0.0614022	-0.0261786	0.687826
Glyma.10G019900	2.01621	neg	Submodule2	0.0419055	0.519987	0.0887663	0.172283
Glyma.10G021700	2.56024	neg	Submodule2	-0.0762845	0.241047	0.163638	0.0114629
Glyma.10G059500	2.64805	neg	Submodule2	-0.220249	0.000621	0.197884	0.00216127
Glyma.10G120900	2.2031	neg	Submodule2	-0.124328	0.0554451	0.116172	0.0736415
Glyma.10G134700	2.332	neg	Submodule2	-0.12479	0.0545357	0.173575	0.00727271
Glyma.10G142500	5.13717	neg	Submodule2	-0.236799	0.000227	0.0698177	0.283391
Glyma.10G143800	2.5644	neg	Submodule2	-0.00583477	0.928652	0.19539	0.00246426
Glyma.10G145100	6.77186	neg	Submodule2	-0.146089	0.0241962	0.174777	0.00687221
Glyma.10G166100	2.54192	neg	Submodule2	-0.0257743	0.692401	0.145489	0.0247911
Glyma.10G168300	3.74047	neg	Submodule2	-0.115098	0.0763629	0.23878	0.000200603
Glyma.10G193500	2.4445	neg	Submodule2	-0.0562772	0.387414	0.171231	0.00811399
Glyma.10G203350	2.40247	neg	Submodule2	-0.113535	0.08047	0.106097	0.102515
Glyma.10G260900	2.08803	neg	Submodule2	-0.17238	0.00769117	0.0433895	0.505302
Glyma.10G284400	2.09137	neg	Submodule2	-0.0580653	0.372487	0.0765688	0.239293
Glyma.11G007900	2.5354	neg	Submodule2	-0.21965	0.00064363	0.115031	0.0765357
Glyma.11G027000	3.34454	neg	Submodule2	-0.0175394	0.787791	0.0573066	0.378777
Glyma.11G031400	3.35238	neg	Submodule2	-0.157317	0.0151263	0.102006	0.116536
Glyma.11G059551	3.08299	neg	Submodule2	-0.127116	0.0501509	0.18028	0.0052793
Glyma.11G063400	2.83801	neg	Submodule2	-0.170608	0.00835133	0.134242	0.0385028
Glyma.11G065900	2.14319	neg	Submodule2	0.0948085	0.14478	0.153011	0.0181747
Glyma.11G111100	4.01458	neg	Submodule2	-0.16986	0.00864498	0.206747	0.00133906
Glyma.11G124000	2.10312	neg	Submodule2	-0.0956358	0.14129	0.0496178	0.446117
Glyma.11G130400	2.8319	neg	Submodule2	-0.161271	0.0127316	0.111007	0.0874876
Glyma.11G131700	2.66005	neg	Submodule2	-0.0189155	0.771584	0.130607	0.0441222
Glyma.11G141700	3.05338	neg	Submodule2	-0.118995	0.0668596	0.151208	0.019602
Glyma.11G154900	3.31633	neg	Submodule2	-0.152734	0.0183879	0.121452	0.0613823
Glyma.11G156500	2.92622	neg	Submodule2	-0.133165	0.040101	0.0828807	0.202634
Glyma.11G157000	2.21003	neg	Submodule2	-0.0213827	0.742777	0.260841	4.63e-05
Glyma.11G170728	2.7879	pos	Submodule2	0.0188634	0.772196	-0.121193	0.0619417
Glyma.11G194900	2.46839	neg	Submodule2	-0.0460605	0.479429	0.111394	0.0863814
Glyma.11G228900	2.7523	neg	Submodule2	-0.129849	0.0453768	0.059465	0.361053
Glyma.11G251500	2.11158	neg	Submodule2	-0.143643	0.026702	0.0286131	0.660526
Glyma.12G003900	2.632	neg	Submodule2	-0.0109687	0.866323	0.225647	0.000451261
Glyma.12G032200	2.01532	neg	Submodule2	-0.122357	0.0594595	0.0910174	0.161614
Glyma.12G037000	2.77202	neg	Submodule2	-0.178765	0.00568114	0.0879411	0.176322
Glyma.12G055300	2.76677	neg	Submodule2	0.0358632	0.581953	0.164936	0.0108159
Glyma.12G064100	2.13786	neg	Submodule2	-0.110443	0.0891187	0.0574605	0.377496
Glyma.12G064300	3.21239	neg	Submodule2	-0.148642	0.0218008	0.202235	0.00171286
Glyma.12G071000	2.05284	neg	Submodule2	0.0158087	0.808303	0.0836694	0.198356
Glyma.12G079500	2.67156	neg	Submodule2	-0.0524238	0.420791	0.222495	0.000544481
Glyma.12G097400	3.39725	neg	Submodule2	-0.0725937	0.264637	0.142091	0.0284043
Glyma.12G113800	3.23589	neg	Submodule2	-0.0123999	0.849077	0.331474	1.64e-07
Glyma.12G135500	2.59809	neg	Submodule2	-0.213877	0.000898027	0.0999848	0.123993
Glyma.12G175300	2.04165	neg	Submodule2	0.056829	0.382769	0.109176	0.092872
Glyma.12G178200	2.26777	neg	Submodule2	-0.11814	0.0688571	0.11017	0.089918
Glyma.12G179600	3.65211	neg	Submodule2	-0.165619	0.0104884	0.0390973	0.548361
Glyma.12G187200	3.23437	neg	Submodule2	-0.169076	0.0089623	0.0890708	0.17081
Glyma.12G191500	2.66801	neg	Submodule2	-0.0252363	0.698506	0.148178	0.0222207
Glyma.12G193700	3.94879	pos	Submodule2	0.027918	0.668277	0.0312113	0.631878
Glyma.12G228200	2.03166	neg	Submodule2	-0.0339128	0.602662	0.104581	0.107546
Glyma.13G000200	4.29813	neg	Submodule2	-0.120658	0.0631098	0.233038	0.000287556
Glyma.13G030600	2.75333	neg	Submodule2	-0.0121533	0.852044	0.163966	0.0112966
Glyma.13G032400	2.82408	neg	Submodule2	-0.0344131	0.597318	0.117541	0.0702866
Glyma.13G054000	4.87994	neg	Submodule2	-0.0732675	0.260217	0.18192	0.00487349
Glyma.13G059500	2.24796	neg	Submodule2	-0.0614933	0.344877	0.119842	0.0649266
Glyma.13G063800	3.49573	neg	Submodule2	-0.01221	0.851361	0.188885	0.00344442
Glyma.13G081700	2.62967	neg	Submodule2	-0.0566637	0.384157	0.150088	0.020537
Glyma.13G089800	2.3194	neg	Submodule2	-0.085783	0.187216	0.0223127	0.73201
Glyma.13G090000	2.06407	neg	Submodule2	-0.0994708	0.125948	0.0211916	0.744997
Glyma.13G110250	2.9531	neg	Submodule2	-0.0407862	0.531206	0.0394091	0.545174
Glyma.13G129700	2.14846	neg	Submodule2	-0.0303315	0.641519	0.137137	0.0344714
Glyma.13G133800	2.05753	neg	Submodule2	-0.153964	0.0174577	0.157854	0.0147794
Glyma.13G151500	2.06537	neg	Submodule2	-0.0528891	0.416673	0.0648661	0.319014
Glyma.13G166500	2.38563	neg	Submodule2	-0.133114	0.040179	0.193318	0.00274479
Glyma.13G178700	2.76597	neg	Submodule2	-0.00608008	0.92566	0.238238	0.000207623
Glyma.13G183400	2.19205	neg	Submodule2	-0.0673624	0.300706	0.127061	0.0502512
Glyma.13G192300	2.56528	pos	Submodule2	0.117098	0.0713561	-0.126932	0.0504866
Glyma.13G195800	2.40677	pos	Submodule2	-0.0548589	0.399508	-0.179853	0.00538994
Glyma.13G208700	2.10551	neg	Submodule2	-0.0284897	0.6619	0.0849332	0.191638
Glyma.13G208800	2.05057	neg	Submodule2	-0.115871	0.0743954	0.0984328	0.129967
Glyma.13G259500	2.15455	neg	Submodule2	-0.167721	0.00953547	-0.00983043	0.880085
Glyma.13G262400	2.28535	neg	Submodule2	0.0269077	0.679606	0.150202	0.0204399
Glyma.13G263200	2.3699	neg	Submodule2	-0.0726502	0.264265	0.114977	0.0766751
Glyma.13G266300	2.20778	neg	Submodule2	-0.0671565	0.302189	0.0835063	0.199235
Glyma.13G271800	2.44197	neg	Submodule2	-0.00947191	0.884427	0.10212	0.116126
Glyma.13G279500	2.59251	neg	Submodule2	0.00997475	0.878338	0.13336	0.0398079
Glyma.13G286300	2.05012	neg	Submodule2	-0.197597	0.00219432	-0.0366628	0.573559
Glyma.13G296900	2.42275	neg	Submodule2	-0.175159	0.00674915	0.0450257	0.489367
Glyma.13G304400	3.50249	neg	Submodule2	-0.0840815	0.196147	0.109418	0.0921453
Glyma.13G313700	2.53534	neg	Submodule2	-0.0835515	0.198992	0.18521	0.00414268
Glyma.13G318600	6.08768	neg	Submodule2	-0.233836	0.000274	0.145086	0.0251982
Glyma.13G319400	2.37265	neg	Submodule2	-0.0294336	0.651422	0.171339	0.00807339
Glyma.13G362100	2.40553	neg	Submodule2	-0.0460988	0.479063	0.0875091	0.178464
Glyma.14G009700	2.50257	neg	Submodule2	-0.105079	0.105874	0.179635	0.00544713
Glyma.14G032000	3.68837	neg	Submodule2	-0.0100263	0.877714	0.217182	0.000742887
Glyma.14G032867	3.16466	neg	Submodule2	-0.127178	0.050038	0.0844563	0.194153
Glyma.14G033000	2.18165	neg	Submodule2	-0.017017	0.793967	0.0956838	0.14109
Glyma.14G038200	2.55023	neg	Submodule2	-0.119309	0.0661374	0.0673317	0.300927
Glyma.14G043200	2.70129	neg	Submodule2	-0.171577	0.00798435	0.0831964	0.200914
Glyma.14G049900	2.66587	neg	Submodule2	-0.0502267	0.440549	0.171882	0.00787213
Glyma.14G053700	2.0091	neg	Submodule2	-0.0288539	0.657849	0.184695	0.00425015
Glyma.14G064600	2.12995	neg	Submodule2	-0.0523475	0.421467	0.0154836	0.812172
Glyma.14G072700	2.74045	neg	Submodule2	-0.167396	0.00968	0.0418678	0.520363
Glyma.14G075500	2.08797	neg	Submodule2	-0.158244	0.0145319	0.136555	0.0352528
Glyma.14G077333	5.69269	neg	Submodule2	-0.157337	0.0151132	0.27098	2.25e-05
Glyma.14G096600	3.20904	pos	Submodule2	0.136834	0.0348764	-0.0985534	0.129495
Glyma.14G133000	2.10732	neg	Submodule2	-0.0915084	0.159355	0.0578796	0.37402
Glyma.14G152500	2.16272	neg	Submodule2	-0.0827009	0.203619	-0.0147172	0.821308
Glyma.14G172600	3.70139	neg	Submodule2	-0.0851333	0.19059	0.137667	0.0337738
Glyma.14G176500	2.0494	neg	Submodule2	0.0427001	0.512097	0.215084	0.000838192
Glyma.14G192500	3.50732	neg	Submodule2	-0.161266	0.0127339	0.141495	0.0290818
Glyma.14G219500	2.74329	neg	Submodule2	0.0103732	0.873518	0.206206	0.0013796
Glyma.14G219600	2.82581	neg	Submodule2	-0.0890101	0.171103	0.0699357	0.282576
Glyma.14G221200	2.12174	pos	Submodule2	0.0433532	0.505658	-0.103557	0.111055
Glyma.15G012800	2.32977	neg	Submodule2	-0.0550641	0.397744	0.165353	0.0106149
Glyma.15G049200	3.79436	neg	Submodule2	-0.0980796	0.131357	0.254943	6.94e-05
Glyma.15G053700	2.02932	neg	Submodule2	-0.0745956	0.251653	0.103702	0.110552
Glyma.15G055900	2.1518	neg	Submodule2	-0.0513843	0.430073	0.106158	0.102316
Glyma.15G061100	2.18156	neg	Submodule2	-0.167621	0.00957909	-0.0617816	0.342616
Glyma.15G119800	4.59622	pos	Submodule2	0.0983985	0.130101	-0.336337	1.05e-07
Glyma.15G119851	2.18678	pos	Submodule2	0.0470513	0.470017	-0.311407	9.52e-07
Glyma.15G123800	2.47476	neg	Submodule2	0.00232196	0.971575	0.218711	0.000679872
Glyma.15G139200	2.74703	neg	Submodule2	-0.0815234	0.210152	0.0905914	0.163594
Glyma.15G149000	2.19822	neg	Submodule2	-0.0299135	0.646122	0.195059	0.0025073
Glyma.15G149200	2.06729	neg	Submodule2	-0.067602	0.298986	0.0325298	0.617544
Glyma.15G176900	3.54426	neg	Submodule2	-0.123008	0.0581068	0.217268	0.00073924
Glyma.15G177800	2.79144	neg	Submodule2	-0.197325	0.00222614	0.0329092	0.613445
Glyma.15G199800	2.85598	neg	Submodule2	-0.14024	0.0305549	0.109292	0.0925222
Glyma.15G217100	2.94032	neg	Submodule2	0.0251784	0.699164	0.264736	3.52e-05
Glyma.15G221300	2.90494	neg	Submodule2	-0.0921527	0.156426	0.120684	0.0630529
Glyma.15G222200	3.71668	neg	Submodule2	-0.230958	0.000327	0.0735486	0.258388
Glyma.15G234100	2.05886	neg	Submodule2	0.0481436	0.45976	0.18073	0.0051651
Glyma.15G243000	4.11574	neg	Submodule2	-0.229945	0.000348	0.170338	0.00845635
Glyma.15G252800	2.23974	neg	Submodule2	-0.0530255	0.415471	0.0292884	0.65303
Glyma.15G274600	2.63905	neg	Submodule2	-0.00650348	0.9205	0.0761124	0.242114
Glyma.16G008900	2.69376	neg	Submodule2	-0.135971	0.0360507	0.125664	0.052853
Glyma.16G014100	2.93472	neg	Submodule2	-0.0657669	0.312326	0.197904	0.00215907
Glyma.16G020200	2.21876	neg	Submodule2	-0.155387	0.0164325	0.0697065	0.28416
Glyma.16G033700	3.4394	neg	Submodule2	-0.100654	0.121483	0.140039	0.0307964
Glyma.16G039400	2.76198	neg	Submodule2	-0.182944	0.00463444	0.0615789	0.344205
Glyma.16G053300	2.80567	neg	Submodule2	-0.179035	0.00560741	0.164404	0.0110771
Glyma.16G056300	2.93929	neg	Submodule2	-0.131833	0.0421544	0.231296	0.000320184
Glyma.16G082100	2.37242	neg	Submodule2	-0.0442753	0.496642	0.0896456	0.168055
Glyma.16G107500	2.46766	neg	Submodule2	-0.032944	0.61307	0.175525	0.00663311
Glyma.16G107600	2.9902	neg	Submodule2	-0.0208143	0.749384	0.197768	0.00217468
Glyma.16G148800	2.30778	pos	Submodule2	0.0604724	0.35296	-0.103623	0.110824
Glyma.16G156600	2.05832	neg	Submodule2	-0.135842	0.0362286	0.0893617	0.169412
Glyma.16G160600	2.12697	pos	Submodule2	0.0459613	0.480377	-0.102129	0.116095
Glyma.16G165800	2.05658	neg	Submodule2	0.0537033	0.409526	0.120364	0.0637595
Glyma.16G166000	3.15016	neg	Submodule2	-0.0267295	0.681612	0.0793611	0.22254
Glyma.16G173700	2.86804	neg	Submodule2	0.0363401	0.57694	0.137143	0.0344633
Glyma.16G189100	2.09677	neg	Submodule2	-0.119543	0.0656046	0.161848	0.0124116
Glyma.16G202000	2.04485	neg	Submodule2	-0.190305	0.00320457	-0.0359815	0.580707
Glyma.16G203100	2.09211	pos	Submodule2	-0.00762247	0.906879	-0.122298	0.0595841
Glyma.16G204600	2.27785	neg	Submodule2	0.0407648	0.531421	0.228265	0.000385311
Glyma.16G205100	2.08592	neg	Submodule2	-0.0480617	0.460525	0.108063	0.0962699
Glyma.16G205600	2.09605	neg	Submodule2	-0.0945755	0.145774	0.0837722	0.197803
Glyma.16G209800	2.04689	neg	Submodule2	-0.0968092	0.136451	0.12044	0.0635919
Glyma.16G218500	2.14563	neg	Submodule2	-0.0891308	0.170521	0.147031	0.0232875
Glyma.17G012300	2.5434	neg	Submodule2	-0.015475	0.812274	0.186755	0.00383492
Glyma.17G045000	2.17536	neg	Submodule2	-0.121498	0.0612821	0.205905	0.00140262
Glyma.17G049450	2.54534	pos	Submodule2	0.19105	0.0030847	-0.102134	0.116076
Glyma.17G049800	2.0142	neg	Submodule2	-0.0236509	0.716606	0.104558	0.107625
Glyma.17G050500	3.36158	pos	Submodule2	0.170521	0.00838528	-0.090561	0.163736
Glyma.17G055100	2.05771	neg	Submodule2	0.00182295	0.977682	0.143834	0.0264985
Glyma.17G063500	2.03475	neg	Submodule2	-0.0115839	0.858902	0.0416241	0.522796
Glyma.17G104800	2.76888	neg	Submodule2	-0.175097	0.00676902	0.0981214	0.131192
Glyma.17G105800	2.49906	neg	Submodule2	-0.0282674	0.664377	0.0171093	0.792875
Glyma.17G134300	2.22258	neg	Submodule2	-0.099756	0.12486	0.163153	0.0117136
Glyma.17G140600	2.41064	neg	Submodule2	-0.146993	0.0233236	0.108911	0.0936718
Glyma.17G145100	2.00996	neg	Submodule2	-0.109308	0.0924733	0.054074	0.406296
Glyma.17G159800	2.68916	neg	Submodule2	0.0362653	0.577724	0.204051	0.00155222
Glyma.17G164100	2.96416	neg	Submodule2	-0.171491	0.00801629	0.208851	0.00119173
Glyma.17G165200	4.78594	neg	Submodule2	0.00895575	0.890685	0.3135	7.97e-07
Glyma.17G203400	3.91383	neg	Submodule2	-0.334576	1.24e-07	0.0205759	0.752161
Glyma.17G215200	2.75353	neg	Submodule2	-0.140556	0.0301772	0.106607	0.100864
Glyma.17G246400	2.6691	neg	Submodule2	-0.174117	0.00708958	0.0495022	0.447178
Glyma.17G254100	3.22694	pos	Submodule2	0.0108751	0.867453	-0.0658329	0.311839
Glyma.18G003200	2.68761	neg	Submodule2	-0.118727	0.0674796	0.0498746	0.443763
Glyma.18G029900	2.30296	neg	Submodule2	-0.0603192	0.354184	0.0779777	0.230733
Glyma.18G030500	2.31101	neg	Submodule2	-0.168489	0.00920686	0.0187753	0.77323
Glyma.18G106400	2.19703	neg	Submodule2	-0.236418	0.000232883	-0.0361243	0.579206
Glyma.18G164700	2.26953	pos	Submodule2	0.026313	0.686309	-0.228655	0.000376303
Glyma.18G175401	3.72365	neg	Submodule2	-0.194078	0.0026387	0.138692	0.0324588
Glyma.18G191600	3.67653	neg	Submodule2	-0.0412874	0.526167	0.221451	0.000579106
Glyma.18G196402	2.22451	neg	Submodule2	-0.0487621	0.454008	0.102958	0.113147
Glyma.18G214500	4.28417	neg	Submodule2	-0.0408017	0.531049	0.249092	0.000102766
Glyma.18G217800	2.84401	neg	Submodule2	-0.15504	0.0166777	0.13157	0.0425706
Glyma.18G219800	2.72243	neg	Submodule2	-0.124019	0.0560591	0.0649676	0.318256
Glyma.18G225500	2.50657	neg	Submodule2	-0.0798285	0.219819	0.0771982	0.235442
Glyma.18G232566	2.09162	neg	Submodule2	-0.063923	0.326116	0.0998275	0.124589
Glyma.18G244100	2.7249	pos	Submodule2	0.0187619	0.773388	-0.0967827	0.136559
Glyma.18G269800	2.37537	neg	Submodule2	0.00449793	0.944969	0.156958	0.0153623
Glyma.18G279800	2.72375	neg	Submodule2	0.045752	0.48238	0.244085	0.000142715
Glyma.18G294200	2.97846	neg	Submodule2	-0.0188004	0.772935	0.149483	0.0210574
Glyma.18G297300	2.06182	pos	Submodule2	0.175522	0.00663411	-0.0427175	0.511925
Glyma.19G005900	2.73455	neg	Submodule2	-0.0595386	0.360458	0.147192	0.0231353
Glyma.19G032800	5.21527	neg	Submodule2	-0.205323	0.0014481	0.174962	0.00681235
Glyma.19G036400	2.60117	neg	Submodule2	-0.075994	0.242849	0.0383041	0.556511
Glyma.19G053100	2.6306	neg	Submodule2	-0.0608275	0.350136	0.0511761	0.431946
Glyma.19G086700	3.51591	neg	Submodule2	-0.106003	0.102822	0.203279	0.00161877
Glyma.19G105100	3.26997	neg	Submodule2	-0.124585	0.0549367	0.0706741	0.277512
Glyma.19G113600	2.11158	neg	Submodule2	-0.0273411	0.674737	0.168337	0.00927081
Glyma.19G137500	2.42869	neg	Submodule2	-0.0150901	0.816859	0.142953	0.027447
Glyma.19G143300	3.0591	neg	Submodule2	-0.0552525	0.396129	0.153699	0.0176548
Glyma.19G145800	3.89445	neg	Submodule2	-0.00644385	0.921227	0.190731	0.00313551
Glyma.19G156700	2.52227	neg	Submodule2	-0.0379868	0.559788	0.0881343	0.17537
Glyma.19G182900	2.23954	neg	Submodule2	-0.144292	0.0260163	0.0892065	0.170156
Glyma.19G193200	2.52739	neg	Submodule2	-0.237612	0.000216	0.15296	0.018214
Glyma.19G215900	2.89819	neg	Submodule2	0.0333303	0.608911	0.208274	0.00123058
Glyma.19G219600	2.64258	neg	Submodule2	-0.0532209	0.413752	0.154673	0.0169405
Glyma.19G221600	2.30936	neg	Submodule2	-0.0228179	0.726182	0.154183	0.0172963
Glyma.19G233300	2.28078	neg	Submodule2	-0.0779861	0.230682	0.213341	0.000925827
Glyma.19G261600	2.50789	neg	Submodule2	0.0545232	0.402403	0.167172	0.00977659
Glyma.20G006500	2.13343	neg	Submodule2	-0.119673	0.0653097	0.00272716	0.966617
Glyma.20G011600	2.69186	neg	Submodule2	0.0298791	0.646501	0.0749268	0.249548
Glyma.20G015600	3.38726	neg	Submodule2	0.0640073	0.325476	0.230322	0.00034
Glyma.20G018600	4.33702	neg	Submodule2	-0.197988	0.00214949	0.219746	0.00064004
Glyma.20G018800	3.61654	neg	Submodule2	-0.214631	0.000860234	0.119529	0.0656371
Glyma.20G022600	2.39179	neg	Submodule2	-0.109601	0.0915972	0.191401	0.00302982
Glyma.20G045500	2.00861	neg	Submodule2	0.0360816	0.579654	0.143208	0.0271697
Glyma.20G051900	2.84695	neg	Submodule2	-0.0615291	0.344596	0.197231	0.00223712
Glyma.20G056000	2.1256	neg	Submodule2	-0.0838938	0.197151	0.0588786	0.365816
Glyma.20G073400	4.36163	neg	Submodule2	-0.0391353	0.547972	0.329509	1.96e-07
Glyma.20G098400	2.01962	neg	Submodule2	-0.0711069	0.274573	0.16989	0.00863294
Glyma.20G110000	5.38531	neg	Submodule2	-0.100512	0.122012	0.368563	4.53e-09
Glyma.20G125200	2.00757	pos	Submodule2	0.0667303	0.305275	-0.0225767	0.728961
Glyma.20G130432	2.03314	neg	Submodule2	-0.136241	0.0356793	0.120663	0.0630983
Glyma.20G149100	2.13729	neg	Submodule2	-0.0983518	0.130285	0.251182	8.94e-05
Glyma.20G150600	2.14358	pos	Submodule2	-0.204765	0.00149299	-0.20334	0.0016134
Glyma.20G158300	4.85884	neg	Submodule2	-0.209401	0.00115577	0.121044	0.0622652
Glyma.20G158500	2.47204	neg	Submodule2	-0.239251	0.000194689	0.042391	0.515159
Glyma.20G165000	2.26484	neg	Submodule2	-0.102363	0.115256	-0.0218909	0.736887
Glyma.20G185700	2.44933	pos	Submodule2	-0.141497	0.0290792	-0.213331	0.000926362
Glyma.20G188600	3.65619	neg	Submodule2	-0.165761	0.0104218	0.150192	0.0204487
Glyma.20G196900	3.19026	neg	Submodule2	-0.0852204	0.190135	0.161905	0.01238
Glyma.20G202600	2.17145	neg	Submodule2	-0.249307	0.000101	0.0458031	0.481891
Glyma.20G213600	3.23564	neg	Submodule2	-0.160678	0.0130681	0.178886	0.00564808
Glyma.01G001300	2.02225	neg	Submodule3	-0.157746	0.0148491	0.0158302	0.808048
Glyma.01G008900	2.0382	neg	Submodule3	-0.125557	0.0530559	0.132395	0.0412773
Glyma.01G019800	2.5395	neg	Submodule3	-0.125578	0.0530156	0.0706033	0.277995
Glyma.01G022700	3.60239	neg	Submodule3	-0.148804	0.0216559	0.0170488	0.793592
Glyma.01G022800	3.18776	neg	Submodule3	-0.17862	0.00572095	0.0326468	0.616278
Glyma.01G029400	2.45032	neg	Submodule3	-0.119231	0.0663174	0.0659838	0.310729
Glyma.01G034300	2.06162	neg	Submodule3	-0.162548	0.0120325	0.0631418	0.332074
Glyma.01G035700	2.42983	neg	Submodule3	-0.0503749	0.439199	0.13756	0.0339146
Glyma.01G047000	2.97111	neg	Submodule3	-0.12348	0.0571442	0.111983	0.0847228
Glyma.01G057500	2.01108	neg	Submodule3	-0.0765191	0.239599	0.00122887	0.984954
Glyma.01G067300	2.15954	neg	Submodule3	0.0334649	0.607464	0.109161	0.0929155
Glyma.01G067900	2.56867	neg	Submodule3	-0.0176805	0.786124	0.0873796	0.17911
Glyma.01G092100	2.61104	neg	Submodule3	-0.11684	0.0719865	0.0349133	0.591997
Glyma.01G093000	2.20455	neg	Submodule3	-0.0609204	0.349399	-0.0340387	0.601315
Glyma.01G143700	2.28487	neg	Submodule3	-0.142761	0.0276583	0.0900129	0.166312
Glyma.01G144800	2.84347	neg	Submodule3	-0.199225	0.00201288	-0.00483291	0.940878
Glyma.01G149300	2.28255	neg	Submodule3	-0.0491867	0.450083	0.146807	0.0235009
Glyma.01G151600	4.43488	neg	Submodule3	-0.187846	0.00363025	0.195832	0.00240794
Glyma.01G177000	2.6066	neg	Submodule3	-0.260064	4.89e-05	0.0637554	0.327388
Glyma.01G180200	2.0595	neg	Submodule3	-0.121873	0.0604816	-0.0100805	0.877058
Glyma.01G212000	2.25932	neg	Submodule3	-0.210684	0.00107571	-0.0368837	0.57125
Glyma.01G217500	2.93473	neg	Submodule3	-0.145225	0.0250572	0.14067	0.0300433
Glyma.01G221300	2.17541	neg	Submodule3	-0.173196	0.00740314	-0.0255009	0.695501
Glyma.01G223400	3.17622	neg	Submodule3	-0.250741	9.21e-05	0.00930196	0.886487
Glyma.01G226700	2.14966	neg	Submodule3	-0.138037	0.0332941	0.0459599	0.48039
Glyma.01G230400	2.4297	neg	Submodule3	-0.0804864	0.21603	0.121121	0.0620969
Glyma.01G245100	2.45062	neg	Submodule3	-0.0154056	0.8131	0.109044	0.0932693
Glyma.01G245600	2.82495	neg	Submodule3	-0.129327	0.0462572	0.0476582	0.464303
Glyma.02G001700	2.15074	neg	Submodule3	-0.0824744	0.204864	0.0566502	0.384271
Glyma.02G009400	2.57336	neg	Submodule3	0.0694446	0.285977	0.200418	0.00188864
Glyma.02G028400	2.68947	neg	Submodule3	-0.213995	0.000892	0.115279	0.0758988
Glyma.02G032800	2.4844	neg	Submodule3	-0.120695	0.0630275	0.0855714	0.18831
Glyma.02G033100	2.25496	neg	Submodule3	-0.0321535	0.62162	0.129246	0.0463959
Glyma.02G033900	2.14076	neg	Submodule3	-0.01694	0.794879	0.139743	0.0311552
Glyma.02G035000	2.0302	neg	Submodule3	-0.171583	0.00798213	0.0896567	0.168002
Glyma.02G041600	3.14272	neg	Submodule3	-0.140631	0.0300891	0.106755	0.10039
Glyma.02G042200	2.46974	neg	Submodule3	-0.065259	0.316085	0.194134	0.00263104
Glyma.02G052900	2.18934	neg	Submodule3	-0.111962	0.0847805	0.0986947	0.128944
Glyma.02G059900	2.52182	neg	Submodule3	-0.193297	0.00274771	0.0471142	0.469424
Glyma.02G065400	2.08874	neg	Submodule3	-0.039053	0.548815	0.0946657	0.145389
Glyma.02G074200	2.64722	neg	Submodule3	-0.132717	0.0407818	0.0789095	0.225191
Glyma.02G076800	2.17099	neg	Submodule3	0.0251033	0.700018	0.14749	0.0228552
Glyma.02G092400	2.1081	neg	Submodule3	-0.153351	0.0179159	0.0531482	0.414391
Glyma.02G105500	2.10916	neg	Submodule3	-0.0389289	0.550087	0.120483	0.0634956
Glyma.02G105700	2.35571	neg	Submodule3	0.00775884	0.905221	0.163884	0.0113378
Glyma.02G112400	2.08931	neg	Submodule3	-0.201726	0.00176052	0.0529453	0.416178
Glyma.02G120200	2.98164	neg	Submodule3	-0.134585	0.0380057	0.102503	0.114755
Glyma.02G127600	2.00092	neg	Submodule3	-0.0607026	0.351128	-0.0140803	0.828919
Glyma.02G153700	2.10948	neg	Submodule3	-0.131597	0.0425279	0.0535632	0.410751
Glyma.02G159100	2.09673	neg	Submodule3	-0.110007	0.0903967	0.0417469	0.52157
Glyma.02G184600	2.70112	neg	Submodule3	-0.0528812	0.416743	0.167646	0.00956792
Glyma.02G186800	2.97159	neg	Submodule3	-0.0892563	0.169917	-0.0302884	0.641994
Glyma.02G189700	2.39489	neg	Submodule3	-0.0672282	0.301672	0.0817425	0.208925
Glyma.02G198100	2.31802	neg	Submodule3	-0.124856	0.0544077	0.0210625	0.746498
Glyma.02G212200	2.01997	neg	Submodule3	-0.158602	0.0143079	-0.130436	0.044402
Glyma.02G219000	2.36722	neg	Submodule3	-0.130496	0.0443045	0.0595927	0.360021
Glyma.02G225000	2.8047	neg	Submodule3	-0.0315327	0.62837	0.0695137	0.285497
Glyma.02G241900	2.08649	neg	Submodule3	-0.146234	0.024055	-0.0946457	0.145474
Glyma.02G260400	2.26684	neg	Submodule3	-0.0818228	0.208477	0.0463412	0.476752
Glyma.02G262500	3.75841	neg	Submodule3	-0.149059	0.0214299	0.17124	0.00811038
Glyma.02G264600	3.12342	neg	Submodule3	-0.134465	0.0381788	0.183915	0.00441765
Glyma.02G295500	2.29008	neg	Submodule3	-0.114462	0.0780128	0.0694769	0.285753
Glyma.02G302000	2.27007	neg	Submodule3	-0.103446	0.11144	0.135596	0.0365701
Glyma.02G305100	2.00855	neg	Submodule3	-0.211683	0.00101688	-0.0558715	0.390851
Glyma.02G307900	2.68104	neg	Submodule3	-0.0561056	0.388865	0.0887597	0.172315
Glyma.02G311333	2.0512	neg	Submodule3	-0.196294	0.00235026	-0.0152804	0.814591
Glyma.03G000700	2.23634	neg	Submodule3	-0.0213843	0.742759	-0.0476171	0.464688
Glyma.03G013400	2.60256	neg	Submodule3	-0.139767	0.0311264	-0.0694195	0.286152
Glyma.03G022900	3.65055	neg	Submodule3	-0.0927144	0.153906	0.205234	0.00145515
Glyma.03G028300	2.01369	neg	Submodule3	-0.088186	0.175116	0.0444645	0.494802
Glyma.03G077300	2.72208	neg	Submodule3	-0.154259	0.0172409	0.0607425	0.350811
Glyma.03G089000	2.91911	neg	Submodule3	-0.0529783	0.415887	0.02741	0.673964
Glyma.03G115300	2.21245	neg	Submodule3	-0.0319033	0.624337	0.232841	0.000291085
Glyma.03G145500	2.07189	neg	Submodule3	-0.0993031	0.12659	0.216558	0.000770138
Glyma.03G164100	2.90892	neg	Submodule3	-0.190763	0.00313041	0.0972828	0.134535
Glyma.03G182400	2.1028	neg	Submodule3	-0.0587262	0.367061	0.07507	0.248642
Glyma.03G189700	2.19479	neg	Submodule3	0.0353884	0.586963	0.0540528	0.406481
Glyma.03G200500	2.83871	neg	Submodule3	-0.0284834	0.661969	0.0484446	0.456955
Glyma.03G202000	2.91444	neg	Submodule3	-0.120237	0.0640423	0.0158123	0.80826
Glyma.03G207500	2.90016	neg	Submodule3	-0.160586	0.0131205	0.179899	0.00537795
Glyma.03G207800	5.55091	neg	Submodule3	-0.112062	0.0845002	0.211173	0.00104656
Glyma.03G210300	2.14062	neg	Submodule3	-0.0818466	0.208344	0.132684	0.0408331
Glyma.03G214600	2.25968	neg	Submodule3	-0.247298	0.000116	0.00468425	0.942693
Glyma.03G228200	2.6789	neg	Submodule3	-0.206094	0.0013881	0.0272684	0.675553
Glyma.03G229200	3.20837	neg	Submodule3	-0.260106	4.87e-05	-0.0583226	0.370368
Glyma.03G229400	2.09257	neg	Submodule3	-0.140111	0.030709	0.0670807	0.302736
Glyma.03G245200	2.62395	neg	Submodule3	-0.167119	0.00979999	0.0197516	0.761784
Glyma.03G249000	2.72866	neg	Submodule3	-0.0306897	0.637586	0.0229812	0.724301
Glyma.03G250300	4.03467	neg	Submodule3	-0.263606	3.82e-05	0.102551	0.114584
Glyma.03G251700	2.03784	neg	Submodule3	-0.172534	0.00763611	-0.000215973	0.997356
Glyma.03G254700	3.43479	neg	Submodule3	-0.179903	0.00537697	0.181952	0.0048659
Glyma.03G254800	4.43644	neg	Submodule3	-0.248881	0.000104	0.154407	0.0171329
Glyma.03G262750	4.56207	neg	Submodule3	-0.209635	0.0011408	0.122487	0.0591864
Glyma.04G005800	2.0322	neg	Submodule3	-0.11817	0.0687865	0.0564982	0.38555
Glyma.04G007400	2.49854	neg	Submodule3	0.0241585	0.710794	0.0776876	0.232477
Glyma.04G013900	4.42956	neg	Submodule3	-0.285714	7.52e-06	0.206384	0.00136609
Glyma.04G016000	2.38593	neg	Submodule3	-0.0613075	0.34634	0.0713681	0.27281
Glyma.04G018200	2.00286	neg	Submodule3	-0.00443152	0.94578	0.0637155	0.327691
Glyma.04G023067	2.44608	neg	Submodule3	-0.0248265	0.703168	0.153719	0.0176396
Glyma.04G050100	3.29505	neg	Submodule3	-0.182771	0.00467412	0.12592	0.0523677
Glyma.04G059800	2.07164	neg	Submodule3	-0.203786	0.00157476	-0.0509293	0.434173
Glyma.04G061000	2.3671	neg	Submodule3	0.0754249	0.246406	0.149939	0.0206641
Glyma.04G069600	2.3072	neg	Submodule3	-0.120845	0.0627003	-0.0735049	0.258672
Glyma.04G074300	2.13859	neg	Submodule3	-0.0989766	0.127849	-0.0276823	0.670914
Glyma.04G077500	2.42391	neg	Submodule3	0.0126817	0.84569	0.156845	0.0154371
Glyma.04G096800	2.45606	neg	Submodule3	-0.0987327	0.128796	0.107778	0.097156
Glyma.04G099400	2.41291	neg	Submodule3	-0.118286	0.0685115	-0.0175457	0.787716
Glyma.04G101300	2.83079	neg	Submodule3	-0.122669	0.0588073	0.143546	0.0268057
Glyma.04G104700	2.998	neg	Submodule3	-0.163988	0.0112851	0.0281378	0.665822
Glyma.04G112600	2.84931	neg	Submodule3	-0.18132	0.0050186	0.112538	0.0831809
Glyma.04G114100	2.42513	neg	Submodule3	0.0503057	0.439829	0.215059	0.000839425
Glyma.04G123600	3.14349	neg	Submodule3	-0.182109	0.00482863	0.0965643	0.137451
Glyma.04G155900	2.38455	neg	Submodule3	-0.214163	0.000883479	0.0370525	0.56949
Glyma.04G162700	3.1814	neg	Submodule3	-0.149765	0.0208132	0.0945315	0.145963
Glyma.04G162800	3.88581	neg	Submodule3	-0.0859834	0.186184	0.288886	5.89e-06
Glyma.04G166300	2.07853	neg	Submodule3	-0.107102	0.0992834	0.104013	0.10948
Glyma.04G175900	2.11632	neg	Submodule3	-0.0790665	0.224267	0.00605769	0.925933
Glyma.04G188900	2.84963	pos	Submodule3	0.0538978	0.40783	0.0117522	0.856874
Glyma.04G189800	2.35795	neg	Submodule3	-0.0365881	0.574341	0.0404478	0.534622
Glyma.04G192300	2.17456	neg	Submodule3	-0.12894	0.0469206	0.0573034	0.378804
Glyma.04G193500	2.80463	neg	Submodule3	-0.154228	0.017263	0.177083	0.00615898
Glyma.04G195567	4.36621	neg	Submodule3	-0.130773	0.0438515	0.188684	0.00347974
Glyma.04G199300	2.0815	neg	Submodule3	-0.0173723	0.789765	0.0425909	0.513177
Glyma.04G203200	2.33607	neg	Submodule3	-0.0705597	0.278293	0.108763	0.094121
Glyma.04G210000	2.13586	neg	Submodule3	-0.0108109	0.868228	-0.0137719	0.832611
Glyma.04G210500	2.16149	neg	Submodule3	-0.0613421	0.346067	0.0853414	0.189505
Glyma.04G212600	3.11388	neg	Submodule3	-0.0659636	0.310877	0.158632	0.0142892
Glyma.04G214500	2.16057	neg	Submodule3	-0.112481	0.0833385	0.0965228	0.137621
Glyma.04G225000	2.1266	neg	Submodule3	-0.185193	0.00414619	0.0119664	0.854293
Glyma.04G237400	2.4538	neg	Submodule3	-0.118782	0.0673534	0.0348788	0.592363
Glyma.04G238800	2.79154	neg	Submodule3	-0.121667	0.0609209	0.118019	0.0691447
Glyma.04G240800	3.61477	neg	Submodule3	-0.0671022	0.302581	0.192176	0.0029115
Glyma.04G243100	2.11416	neg	Submodule3	-0.160199	0.0133451	-0.0229818	0.724294
Glyma.04G249300	2.25739	neg	Submodule3	-0.119466	0.0657803	0.0775766	0.233147
Glyma.05G016400	2.26251	neg	Submodule3	-0.113114	0.0816058	0.075678	0.244819
Glyma.05G017500	2.24976	neg	Submodule3	-0.15537	0.0164446	-0.0230108	0.723961
Glyma.05G018900	3.56894	neg	Submodule3	-0.122497	0.0591666	0.0658571	0.311661
Glyma.05G019900	2.81237	neg	Submodule3	0.00573584	0.929858	-0.00815093	0.900455
Glyma.05G020800	2.36623	neg	Submodule3	-0.150893	0.0198608	0.0441416	0.497944
Glyma.05G041600	2.11911	neg	Submodule3	-0.124555	0.0549961	0.0204657	0.753445
Glyma.05G047900	2.13264	neg	Submodule3	-0.0789697	0.224837	0.0997851	0.12475
Glyma.05G061200	2.08031	neg	Submodule3	-0.19018	0.00322495	0.0565141	0.385416
Glyma.05G074400	2.66291	neg	Submodule3	-0.179533	0.00547401	0.0148181	0.820104
Glyma.05G104400	2.31498	neg	Submodule3	-0.110676	0.088441	-0.0144498	0.824502
Glyma.05G141300	3.02433	neg	Submodule3	-0.137025	0.0346212	0.0627705	0.334931
Glyma.05G141400	3.08287	neg	Submodule3	-0.0851614	0.190444	0.0661329	0.309634
Glyma.05G146700	2.9022	neg	Submodule3	-0.122541	0.0590753	0.058596	0.368126
Glyma.05G168100	2.19539	neg	Submodule3	-0.0905421	0.163825	0.0317563	0.625935
Glyma.05G168500	2.26476	neg	Submodule3	0.0498103	0.444351	0.110011	0.0903851
Glyma.05G201100	2.20231	neg	Submodule3	-0.0504818	0.438228	0.0898347	0.167156
Glyma.05G221200	4.55953	neg	Submodule3	-0.0581215	0.372024	0.130729	0.0439237
Glyma.05G223800	3.0149	neg	Submodule3	-0.10178	0.117351	0.159361	0.0138429
Glyma.05G246500	2.42982	neg	Submodule3	-0.124285	0.0555292	0.0578088	0.374607
Glyma.05G248500	2.21789	neg	Submodule3	-0.0588847	0.365767	0.0926232	0.154313
Glyma.06G003200	2.04366	neg	Submodule3	-0.250323	9.47e-05	0.0342485	0.599074
Glyma.06G011600	2.6062	neg	Submodule3	-0.0526002	0.419227	0.119901	0.0647941
Glyma.06G017100	2.30061	neg	Submodule3	-0.0350811	0.590217	0.0786828	0.226531
Glyma.06G017700	3.11767	neg	Submodule3	-0.234866	0.000257	-0.0159085	0.807116
Glyma.06G036300	4.0119	neg	Submodule3	-0.352358	2.3e-08	0.0184077	0.777553
Glyma.06G045600	2.44911	neg	Submodule3	-0.124478	0.0551487	0.0101556	0.87615
Glyma.06G049400	2.3841	neg	Submodule3	-0.0376512	0.563263	-0.064387	0.322609
Glyma.06G078500	2.57806	neg	Submodule3	-0.102165	0.115962	0.0734992	0.258709
Glyma.06G085100	2.92229	neg	Submodule3	0.188106	0.00358286	0.200993	0.00183134
Glyma.06G097900	2.11346	neg	Submodule3	-0.186707	0.0038442	0.0691265	0.288196
Glyma.06G115100	2.55857	neg	Submodule3	-0.117339	0.0707727	0.0195041	0.764682
Glyma.06G126900	2.22504	neg	Submodule3	-0.102707	0.114032	0.0223546	0.731525
Glyma.06G138400	2.01394	neg	Submodule3	-0.143412	0.0269494	0.0303942	0.64083
Glyma.06G152900	2.32173	neg	Submodule3	-0.123508	0.0570858	0.0816906	0.209215
Glyma.06G158300	2.33457	neg	Submodule3	-0.111658	0.0856355	0.0288066	0.658374
Glyma.06G167000	3.30242	neg	Submodule3	-0.157312	0.0151297	0.0833144	0.200273
Glyma.06G173000	2.14923	neg	Submodule3	-0.0849304	0.191653	0.138518	0.0326784
Glyma.06G173300	2.03907	neg	Submodule3	-0.0397075	0.542131	0.122893	0.0583449
Glyma.06G173800	2.15016	neg	Submodule3	0.0282039	0.665085	0.0236859	0.716205
Glyma.06G201700	2.32317	neg	Submodule3	-0.110105	0.0901079	-0.00391895	0.952044
Glyma.06G211400	2.32854	neg	Submodule3	-0.0948583	0.144568	0.0696069	0.284851
Glyma.06G287100	2.24573	neg	Submodule3	-0.13971	0.0311955	0.00134362	0.983549
Glyma.06G306400	2.74969	neg	Submodule3	-0.113865	0.0795868	0.207019	0.00131917
Glyma.06G324300	2.36314	neg	Submodule3	-0.0938286	0.148997	0.0776983	0.232413
Glyma.06G324800	2.11836	neg	Submodule3	-0.00746982	0.908735	0.0981931	0.130909
Glyma.06G325566	3.37112	neg	Submodule3	-0.28076	1.1e-05	0.0585444	0.368548
Glyma.07G003200	2.60523	neg	Submodule3	-0.036668	0.573505	0.0630887	0.332482
Glyma.07G003900	2.66587	neg	Submodule3	-0.120877	0.0626289	0.00800264	0.902257
Glyma.07G007400	2.15408	neg	Submodule3	-0.189935	0.00326548	0.0386871	0.552569
Glyma.07G010300	2.45278	neg	Submodule3	-0.0739982	0.255481	0.14547	0.024811
Glyma.07G013200	2.412	neg	Submodule3	-0.0767178	0.238378	0.146082	0.0242038
Glyma.07G021900	2.08087	neg	Submodule3	0.00673625	0.917665	0.162339	0.0121443
Glyma.07G036900	2.24478	neg	Submodule3	-0.114981	0.0766646	0.0791041	0.224046
Glyma.07G039600	2.11561	neg	Submodule3	-0.0256156	0.6942	0.038977	0.549593
Glyma.07G052400	2.20335	neg	Submodule3	-0.0752568	0.247463	0.0408184	0.530881
Glyma.07G071500	2.91486	neg	Submodule3	-0.0476674	0.464217	0.117397	0.0706323
Glyma.07G073800	3.04399	neg	Submodule3	-0.132744	0.0407414	0.190241	0.00321502
Glyma.07G074800	3.63341	neg	Submodule3	-0.144934	0.025353	0.124863	0.0543939
Glyma.07G079700	2.0725	neg	Submodule3	-0.232236	0.00030218	-0.0136703	0.833828
Glyma.07G086500	2.55939	neg	Submodule3	-0.0468087	0.472312	0.067503	0.299695
Glyma.07G091500	2.81592	neg	Submodule3	-0.116493	0.0728414	0.106558	0.101022
Glyma.07G093700	2.38428	neg	Submodule3	-0.0181409	0.780695	0.122216	0.0597562
Glyma.07G097700	2.74191	neg	Submodule3	-0.245363	0.000131	0.024667	0.704987
Glyma.07G099400	2.2131	neg	Submodule3	-0.112204	0.0841058	0.0917803	0.158114
Glyma.07G104500	2.65831	neg	Submodule3	0.110939	0.0876825	0.223784	0.000504396
Glyma.07G108500	2.98389	neg	Submodule3	-0.144022	0.0262997	0.133291	0.0399112
Glyma.07G114900	2.44689	neg	Submodule3	-0.0388882	0.550504	0.105515	0.104424
Glyma.07G140200	2.33511	neg	Submodule3	-0.0703703	0.279588	0.101317	0.119036
Glyma.07G147400	2.11668	neg	Submodule3	-0.0806969	0.214827	0.0164947	0.800155
Glyma.07G185100	3.56695	neg	Submodule3	-0.091413	0.159792	0.143117	0.0272687
Glyma.07G185200	3.83649	neg	Submodule3	-0.164491	0.0110342	0.158463	0.0143948
Glyma.07G187000	2.28961	neg	Submodule3	-0.078304	0.228781	0.0767818	0.237985
Glyma.07G188800	2.05786	neg	Submodule3	-0.0172238	0.791521	0.185164	0.00415232
Glyma.07G220100	2.03158	neg	Submodule3	-0.0491338	0.450571	0.0393694	0.545579
Glyma.07G221400	2.08374	neg	Submodule3	-0.0846306	0.193232	0.0253278	0.697466
Glyma.07G235800	2.05566	neg	Submodule3	-0.101414	0.118684	0.0592842	0.362518
Glyma.07G244900	2.01846	neg	Submodule3	-0.0499457	0.443113	-0.00852522	0.895909
Glyma.07G249200	2.24129	neg	Submodule3	-0.190481	0.00317586	0.0457371	0.482523
Glyma.08G028300	4.95538	neg	Submodule3	-0.164361	0.0110986	0.0155373	0.811531
Glyma.08G029900	3.44903	neg	Submodule3	-0.0573637	0.378301	0.164661	0.0109503
Glyma.08G058600	3.06181	neg	Submodule3	-0.0587427	0.366926	0.0935589	0.150175
Glyma.08G064400	3.13614	neg	Submodule3	-0.0594575	0.361114	0.153466	0.0178292
Glyma.08G078600	2.04057	neg	Submodule3	-0.144536	0.0257622	0.0178508	0.784115
Glyma.08G082200	2.08634	neg	Submodule3	0.0265848	0.683242	0.0477061	0.463854
Glyma.08G087100	2.05922	neg	Submodule3	-0.164647	0.0109571	-0.0022986	0.971861
Glyma.08G102900	2.12611	neg	Submodule3	-0.143736	0.0266027	-0.0296277	0.649277
Glyma.08G142700	2.17883	neg	Submodule3	-0.198888	0.00205	-0.00200556	0.975447
Glyma.08G157800	2.38167	neg	Submodule3	-0.0860282	0.185954	-0.0258188	0.691897
Glyma.08G162200	2.10923	neg	Submodule3	-0.0599695	0.356986	-0.00746363	0.908811
Glyma.08G194600	2.01459	neg	Submodule3	-0.222484	0.000544833	0.00852672	0.895891
Glyma.08G203400	2.32859	neg	Submodule3	-0.0833232	0.200226	0.0429095	0.510028
Glyma.08G224000	3.98202	neg	Submodule3	-0.185285	0.00412725	0.0661411	0.309574
Glyma.08G224300	2.69351	neg	Submodule3	-0.199543	0.00197907	0.0287048	0.659506
Glyma.08G227900	4.02944	neg	Submodule3	-0.0898884	0.166901	0.156595	0.015604
Glyma.08G234600	2.00973	neg	Submodule3	-0.153095	0.0181104	0.0491357	0.450552
Glyma.08G259100	2.18712	neg	Submodule3	-0.0577264	0.375289	0.0936109	0.149947
Glyma.08G299900	2.22108	neg	Submodule3	-0.0279301	0.668141	0.0374264	0.565598
Glyma.08G306800	2.33842	neg	Submodule3	-0.181599	0.00495075	0.134074	0.0387486
Glyma.08G311900	2.06107	neg	Submodule3	-0.0837831	0.197745	-0.0218259	0.73764
Glyma.08G324500	2.10071	neg	Submodule3	-0.10345	0.111425	0.101708	0.117611
Glyma.08G325100	2.74062	neg	Submodule3	-0.0893573	0.169432	0.124964	0.0541968
Glyma.08G341000	3.78723	neg	Submodule3	-0.0435641	0.503589	0.201521	0.0017801
Glyma.08G341600	4.31379	neg	Submodule3	-0.186534	0.00387757	0.0955006	0.141856
Glyma.08G342300	3.45308	neg	Submodule3	-0.186501	0.003884	0.124883	0.0543542
Glyma.08G350600	2.07438	neg	Submodule3	-0.107888	0.0968147	0.0901667	0.165586
Glyma.08G350800	2.19015	neg	Submodule3	-0.137432	0.034082	-0.0517671	0.426641
Glyma.08G357300	2.13685	neg	Submodule3	-0.0468131	0.472271	0.0428797	0.510323
Glyma.08G362400	2.02178	neg	Submodule3	-0.112786	0.0825007	0.0368827	0.571261
Glyma.09G001000	2.42222	neg	Submodule3	0.0179771	0.782626	0.111025	0.0874347
Glyma.09G012500	2.01038	neg	Submodule3	-0.0908391	0.162441	0.0290021	0.656204
Glyma.09G015400	2.56552	neg	Submodule3	-0.105952	0.102987	0.0823642	0.205472
Glyma.09G022100	2.14096	neg	Submodule3	-0.108628	0.0945333	0.103636	0.110778
Glyma.09G031800	2.06545	neg	Submodule3	-0.0839213	0.197004	0.00599055	0.926752
Glyma.09G032600	2.47987	neg	Submodule3	-0.140026	0.0308125	-0.0087113	0.893651
Glyma.09G043900	2.38507	neg	Submodule3	-0.0663486	0.308056	-0.0261986	0.687601
Glyma.09G049800	2.83674	neg	Submodule3	-0.1063	0.101855	0.0962745	0.13864
Glyma.09G051800	2.01292	neg	Submodule3	-0.175995	0.00648683	-0.0379036	0.560648
Glyma.09G057700	2.23388	neg	Submodule3	-0.14716	0.023165	0.041164	0.527405
Glyma.09G060132	2.7251	neg	Submodule3	-0.101678	0.117719	0.070922	0.275826
Glyma.09G068100	2.05896	neg	Submodule3	-0.0344497	0.596928	0.0586182	0.367945
Glyma.09G103300	2.22863	neg	Submodule3	-0.158454	0.0144004	0.0306906	0.637577
Glyma.09G172200	2.32988	neg	Submodule3	-0.0790074	0.224615	0.00396185	0.951519
Glyma.09G195100	2.4219	neg	Submodule3	0.097152	0.135062	0.12216	0.0598736
Glyma.09G206000	2.02508	neg	Submodule3	-0.0667069	0.305444	0.0940295	0.148125
Glyma.09G210700	3.39858	neg	Submodule3	-0.028058	0.666713	0.12384	0.0564159
Glyma.09G235400	2.89863	neg	Submodule3	-0.184736	0.00424148	0.0318961	0.624415
Glyma.09G238100	2.03982	neg	Submodule3	-0.0448508	0.491058	0.105021	0.106067
Glyma.09G239800	2.19429	neg	Submodule3	0.0619372	0.341399	0.182841	0.00465798
Glyma.09G242900	2.00939	neg	Submodule3	-0.0561099	0.388829	0.11065	0.0885182
Glyma.09G255800	2.83667	neg	Submodule3	-0.200793	0.00185108	0.0313775	0.630062
Glyma.09G256700	2.70757	neg	Submodule3	-0.172291	0.00772329	0.0171068	0.792905
Glyma.09G271200	2.27852	neg	Submodule3	-0.136469	0.0353688	0.00202336	0.975229
Glyma.09G278700	2.02007	neg	Submodule3	0.0745794	0.251756	0.151711	0.0191941
Glyma.10G019100	3.4516	neg	Submodule3	-0.17541	0.00666956	0.108502	0.0949168
Glyma.10G022000	2.17201	neg	Submodule3	-0.131199	0.0431619	-0.0200055	0.758817
Glyma.10G024100	2.02994	neg	Submodule3	-0.0442896	0.496502	-0.0583512	0.370134
Glyma.10G029000	3.33775	neg	Submodule3	-0.0782758	0.22895	0.11101	0.0874785
Glyma.10G029100	2.30674	neg	Submodule3	-0.216075	0.000791859	0.104998	0.106143
Glyma.10G043600	2.28076	neg	Submodule3	-0.129767	0.0455139	0.0638853	0.326401
Glyma.10G043900	2.35025	neg	Submodule3	-0.21871	0.00068	0.0804958	0.215976
Glyma.10G044000	2.39137	neg	Submodule3	-0.105081	0.105866	0.167703	0.00954307
Glyma.10G045600	2.60143	neg	Submodule3	-0.0994705	0.125949	0.0871974	0.180022
Glyma.10G047700	2.11445	neg	Submodule3	0.0625935	0.336298	0.100897	0.120582
Glyma.10G055300	2.10059	neg	Submodule3	-0.194774	0.00254485	0.0341967	0.599627
Glyma.10G063500	2.05849	neg	Submodule3	-0.165004	0.0107827	-0.030392	0.640855
Glyma.10G064900	2.29008	neg	Submodule3	-0.181643	0.00493994	0.059892	0.357609
Glyma.10G065000	3.23348	neg	Submodule3	-0.193502	0.00271869	0.10332	0.111878
Glyma.10G071100	2.68249	neg	Submodule3	-0.09414	0.147647	0.0533438	0.412673
Glyma.10G075300	3.04433	neg	Submodule3	-0.136462	0.0353778	0.0777267	0.232241
Glyma.10G081000	2.01638	neg	Submodule3	0.0376176	0.563612	0.254726	7.04406e-05
Glyma.10G138700	2.16202	neg	Submodule3	-0.161328	0.0126994	0.0792998	0.222898
Glyma.10G147400	2.0598	neg	Submodule3	-0.175134	0.00675736	0.0780097	0.230541
Glyma.10G190400	2.24297	neg	Submodule3	-0.0759056	0.243399	0.14423	0.026081
Glyma.10G191600	2.57165	neg	Submodule3	-0.164384	0.0110869	-0.00789151	0.903608
Glyma.10G203800	2.30875	neg	Submodule3	0.000835378	0.989772	0.155306	0.0164892
Glyma.10G207200	2.08961	neg	Submodule3	-0.0743459	0.253248	0.0553925	0.394932
Glyma.10G215200	2.35973	neg	Submodule3	-0.0579432	0.373495	-0.0602723	0.354559
Glyma.10G226700	2.68113	neg	Submodule3	0.0381744	0.557849	0.0153988	0.813181
Glyma.10G226900	2.22101	neg	Submodule3	-0.0950738	0.143654	0.0928017	0.153517
Glyma.10G256400	2.08001	neg	Submodule3	-0.239184	0.00019552	0.0177207	0.78565
Glyma.10G262200	2.0921	neg	Submodule3	-0.110431	0.0891531	0.020961	0.747677
Glyma.10G269200	3.0292	neg	Submodule3	-0.0169954	0.794223	0.170744	0.00829902
Glyma.10G274100	2.09521	neg	Submodule3	0.0164986	0.80011	0.111707	0.0854982
Glyma.10G285300	2.56606	neg	Submodule3	-0.0874499	0.178759	0.113722	0.0799684
Glyma.10G286900	2.21898	neg	Submodule3	-0.036461	0.575672	0.0210079	0.747132
Glyma.10G291900	3.00064	neg	Submodule3	-0.0700403	0.281855	0.146942	0.0233724
Glyma.11G002000	2.30513	neg	Submodule3	-0.147514	0.0228327	0.0753388	0.246946
Glyma.11G006300	2.74302	neg	Submodule3	0.0810845	0.212626	0.164378	0.0110898
Glyma.11G013300	2.07183	neg	Submodule3	0.0181576	0.780499	0.00441993	0.945922
Glyma.11G018300	2.17267	neg	Submodule3	-0.052593	0.41929	0.108762	0.0941252
Glyma.11G050300	2.75782	neg	Submodule3	-0.126563	0.0511661	0.132771	0.0406995
Glyma.11G053800	2.10526	neg	Submodule3	-0.146178	0.0241093	-0.082714	0.203547
Glyma.11G058100	2.74461	neg	Submodule3	0.0616624	0.34355	0.162837	0.0118792
Glyma.11G058900	2.74868	neg	Submodule3	-0.0795883	0.221214	0.000255355	0.996873
Glyma.11G073600	2.95456	neg	Submodule3	-0.104566	0.107596	0.0463568	0.476604
Glyma.11G074400	2.04494	neg	Submodule3	0.0627565	0.335039	0.0402556	0.536566
Glyma.11G081000	2.75202	neg	Submodule3	-0.0848991	0.191818	0.183273	0.00456009
Glyma.11G081200	2.5555	neg	Submodule3	-0.249183	0.00010215	0.0993539	0.126396
Glyma.11G085500	2.93267	neg	Submodule3	-0.0625221	0.336851	0.12002	0.0645269
Glyma.11G087900	2.35486	neg	Submodule3	-0.00391945	0.952038	0.0303704	0.641092
Glyma.11G088400	2.09683	neg	Submodule3	-0.129744	0.0455524	0.0148394	0.819849
Glyma.11G095501	2.68423	neg	Submodule3	-0.216413	0.000776603	-0.0927906	0.153566
Glyma.11G106900	2.0762	neg	Submodule3	-0.177673	0.00598727	0.0268362	0.68041
Glyma.11G113400	2.3463	neg	Submodule3	-0.14617	0.0241176	0.0572782	0.379014
Glyma.11G117900	2.22857	neg	Submodule3	-0.0929183	0.152999	0.0795542	0.221413
Glyma.11G118900	2.91619	neg	Submodule3	-0.185607	0.00406152	0.0382257	0.55732
Glyma.11G121600	2.12494	neg	Submodule3	-0.199954	0.00193607	-0.0386209	0.553249
Glyma.11G122900	2.42389	neg	Submodule3	-0.122807	0.0585224	0.0459619	0.480371
Glyma.11G127200	2.37805	neg	Submodule3	-0.125646	0.0528875	0.062922	0.333764
Glyma.11G127300	2.72454	neg	Submodule3	-0.0139479	0.830504	-0.0540604	0.406415
Glyma.11G141300	2.11797	neg	Submodule3	-0.0849917	0.191332	0.0562949	0.387265
Glyma.11G146700	2.10008	neg	Submodule3	-0.158809	0.01418	0.103993	0.109548
Glyma.11G148900	2.25704	neg	Submodule3	-0.102218	0.115774	0.20751	0.00128383
Glyma.11G155300	2.02214	neg	Submodule3	0.0189071	0.771682	0.0323171	0.619846
Glyma.11G166100	2.0058	neg	Submodule3	-0.136022	0.0359796	0.0411536	0.52751
Glyma.11G183600	2.57529	neg	Submodule3	-0.196333	0.00234543	0.0128394	0.843795
Glyma.11G250600	2.81494	neg	Submodule3	-0.0239023	0.713725	0.0550375	0.397973
Glyma.11G255000	2.4029	neg	Submodule3	-0.0518934	0.425513	0.207707	0.0012699
Glyma.11G255200	2.10593	neg	Submodule3	-0.0876687	0.17767	-0.0113971	0.861153
Glyma.12G005400	2.53496	neg	Submodule3	0.00509611	0.937665	0.0693605	0.286563
Glyma.12G020100	2.12473	neg	Submodule3	-0.150402	0.0202712	0.0224699	0.730195
Glyma.12G020600	2.08651	neg	Submodule3	-0.137677	0.0337605	0.0439948	0.499376
Glyma.12G021400	2.10303	neg	Submodule3	-0.14232	0.0281471	-0.0467819	0.472566
Glyma.12G024800	2.27413	neg	Submodule3	-0.103618	0.110841	0.00655391	0.919886
Glyma.12G028700	2.73211	neg	Submodule3	-0.0204799	0.75328	0.0697955	0.283544
Glyma.12G029500	2.13087	neg	Submodule3	-0.151468	0.0193904	-0.033714	0.604791
Glyma.12G042500	2.15491	neg	Submodule3	-0.0313871	0.629958	0.00610129	0.925402
Glyma.12G044000	2.11875	neg	Submodule3	-0.106325	0.101776	0.0100673	0.877218
Glyma.12G050900	2.55547	neg	Submodule3	-0.0868284	0.181878	0.0172806	0.790848
Glyma.12G052967	2.7055	neg	Submodule3	-0.24734	0.000115	0.00222233	0.972794
Glyma.12G053300	2.03502	neg	Submodule3	0.0287147	0.659396	0.0400362	0.53879
Glyma.12G077400	2.20628	neg	Submodule3	-0.0569056	0.382127	0.117594	0.0701591
Glyma.12G098900	3.11311	neg	Submodule3	-0.145128	0.0251553	0.130639	0.0440702
Glyma.12G134500	2.22496	neg	Submodule3	-0.240647	0.000178	0.0270237	0.678302
Glyma.12G135600	2.77903	neg	Submodule3	-0.151436	0.0194165	0.0757262	0.244518
Glyma.12G141400	3.93198	neg	Submodule3	-0.303744	1.8e-06	0.0375532	0.56428
Glyma.12G163500	2.55337	neg	Submodule3	-0.113058	0.0817569	0.0465011	0.475231
Glyma.12G202600	2.11886	neg	Submodule3	-0.0362326	0.578068	0.100099	0.123562
Glyma.12G203700	2.49806	neg	Submodule3	-0.00660433	0.919272	-0.0620156	0.340788
Glyma.12G208100	2.14633	neg	Submodule3	-0.198231	0.00212193	-0.0345813	0.595527
Glyma.12G236300	3.4917	neg	Submodule3	-0.123928	0.0562402	0.106313	0.101813
Glyma.12G237600	2.42711	neg	Submodule3	-0.0708951	0.276009	0.103663	0.110687
Glyma.12G241900	2.22787	neg	Submodule3	-0.0325424	0.617406	0.18274	0.00468125
Glyma.12G242200	2.70973	neg	Submodule3	-0.127139	0.050109	0.0468941	0.471504
Glyma.12G242300	2.05813	neg	Submodule3	-0.158002	0.0146854	0.0158886	0.807353
Glyma.13G002400	2.01877	neg	Submodule3	-0.10514	0.105669	0.0483092	0.458217
Glyma.13G008300	2.28114	neg	Submodule3	-0.0243796	0.708266	0.0710503	0.274956
Glyma.13G024100	2.13855	neg	Submodule3	-0.131901	0.0420473	-0.00726611	0.911214
Glyma.13G027300	2.10443	neg	Submodule3	-0.139286	0.0317163	0.0188805	0.771995
Glyma.13G037300	2.62792	neg	Submodule3	-0.0474703	0.466068	0.099092	0.127403
Glyma.13G037600	2.26923	neg	Submodule3	-0.0827651	0.203267	0.0800865	0.218328
Glyma.13G042000	2.27231	neg	Submodule3	-0.12865	0.0474214	0.110459	0.0890716
Glyma.13G043700	2.32191	neg	Submodule3	-0.0302183	0.642765	0.054242	0.404838
Glyma.13G051400	2.55153	neg	Submodule3	-0.146411	0.0238822	0.016258	0.802965
Glyma.13G051900	2.42434	neg	Submodule3	-0.160289	0.0132927	-0.0131488	0.840081
Glyma.13G055200	2.64643	neg	Submodule3	-0.160316	0.0132768	0.110491	0.0889783
Glyma.13G059400	3.90746	neg	Submodule3	-0.237129	0.000223	0.0674409	0.300142
Glyma.13G064500	2.08226	neg	Submodule3	-0.157549	0.014976	-0.0172831	0.790819
Glyma.13G097900	2.12081	neg	Submodule3	-0.00382938	0.953138	0.23453	0.00026209
Glyma.13G098600	5.93306	neg	Submodule3	-0.243173	0.000151	0.317481	5.67e-07
Glyma.13G103200	2.14573	neg	Submodule3	-0.0956807	0.141103	0.209662	0.00113904
Glyma.13G107300	2.29102	neg	Submodule3	-0.0584988	0.368922	0.0425236	0.513844
Glyma.13G120500	3.03147	neg	Submodule3	-0.183204	0.00457545	0.0471035	0.469524
Glyma.13G138500	2.01297	neg	Submodule3	0.00392411	0.951981	0.123818	0.0564616
Glyma.13G151000	2.53992	neg	Submodule3	-0.178129	0.00585773	0.0957563	0.140787
Glyma.13G153052	2.27815	neg	Submodule3	-0.18868	0.00348038	0.0989046	0.128128
Glyma.13G160400	2.39678	neg	Submodule3	-0.095158	0.143297	0.162475	0.0120715
Glyma.13G160700	2.57068	neg	Submodule3	-0.0937429	0.149371	0.0413537	0.525503
Glyma.13G167400	2.49221	neg	Submodule3	-0.0727059	0.263898	0.101628	0.117903
Glyma.13G168700	2.30903	neg	Submodule3	-0.0575562	0.376701	0.103648	0.110739
Glyma.13G171000	2.05052	neg	Submodule3	-0.193631	0.00270058	0.00392336	0.95199
Glyma.13G171300	2.28344	neg	Submodule3	-0.124607	0.054895	0.0348088	0.593108
Glyma.13G172200	2.18388	neg	Submodule3	-0.1108	0.0880831	-0.0182925	0.778909
Glyma.13G180900	2.77619	neg	Submodule3	-0.125146	0.0538459	0.0826478	0.20391
Glyma.13G182900	2.10069	neg	Submodule3	-0.114846	0.0770138	0.07045	0.279042
Glyma.13G186500	2.03404	neg	Submodule3	-0.208543	0.00121235	-0.0541992	0.405209
Glyma.13G194300	2.0778	neg	Submodule3	-0.287458	6.58e-06	-0.0210116	0.747089
Glyma.13G194400	2.52423	neg	Submodule3	-0.267004	3e-05	-0.000346893	0.995753
Glyma.13G212700	2.51982	neg	Submodule3	-0.0497189	0.445189	0.0788077	0.225792
Glyma.13G219000	2.00272	neg	Submodule3	-0.147661	0.0226961	0.00531193	0.93503
Glyma.13G250700	2.70844	neg	Submodule3	-0.194319	0.00260585	0.136262	0.0356501
Glyma.13G263400	2.20918	neg	Submodule3	-0.058772	0.366687	-0.00439677	0.946205
Glyma.13G274000	2.96603	neg	Submodule3	-0.15375	0.0176162	0.0116551	0.858043
Glyma.13G275100	2.85929	neg	Submodule3	-0.0753544	0.246848	0.0137711	0.832621
Glyma.13G279600	2.01823	neg	Submodule3	0.0060346	0.926215	0.0827011	0.203618
Glyma.13G281700	3.76023	neg	Submodule3	-0.128001	0.0485608	0.139124	0.0319175
Glyma.13G310202	2.19098	neg	Submodule3	-0.074727	0.250816	0.102491	0.114799
Glyma.13G312900	2.93939	neg	Submodule3	-0.0486935	0.454644	0.0668847	0.304154
Glyma.13G313000	2.07726	neg	Submodule3	-0.101617	0.117943	0.0411466	0.52758
Glyma.13G313600	2.09572	neg	Submodule3	-0.0371497	0.568476	0.147961	0.0224187
Glyma.13G323600	2.02172	neg	Submodule3	-0.0666064	0.306175	0.147923	0.0224537
Glyma.13G326000	2.46367	neg	Submodule3	-0.16578	0.0104126	0.0182661	0.77922
Glyma.13G356700	2.28715	neg	Submodule3	-0.122981	0.0581622	0.0931439	0.151999
Glyma.13G363500	2.30869	neg	Submodule3	-0.115286	0.0758809	0.0627401	0.335166
Glyma.14G001800	2.8336	neg	Submodule3	0.0220073	0.735539	0.0730788	0.26145
Glyma.14G022900	2.81847	neg	Submodule3	-0.148388	0.0220292	-0.0281744	0.665414
Glyma.14G023100	2.78253	neg	Submodule3	-0.213377	0.00092395	0.121317	0.0616737
Glyma.14G026000	2.22313	neg	Submodule3	-0.119676	0.0653033	0.0419313	0.51973
Glyma.14G026400	2.59435	neg	Submodule3	-0.100895	0.120589	0.0027521	0.966312
Glyma.14G033300	4.03929	neg	Submodule3	-0.159419	0.0138083	0.0971707	0.134987
Glyma.14G043700	2.43589	neg	Submodule3	0.0855563	0.188388	0.159996	0.0134647
Glyma.14G044100	2.65483	neg	Submodule3	-0.0251806	0.699139	0.212042	0.000996512
Glyma.14G044300	2.15334	neg	Submodule3	0.0345285	0.596088	0.125888	0.0524284
Glyma.14G045600	2.95565	neg	Submodule3	-0.205624	0.00142441	0.0883372	0.174374
Glyma.14G047100	4.05404	neg	Submodule3	-0.122496	0.059169	0.198828	0.00205577
Glyma.14G047700	2.86785	neg	Submodule3	-0.128895	0.0469977	0.112716	0.0826923
Glyma.14G048800	2.58555	neg	Submodule3	-0.155212	0.016556	0.026253	0.686986
Glyma.14G051500	2.18733	neg	Submodule3	-0.040743	0.531641	0.00184801	0.977375
Glyma.14G053800	2.33047	neg	Submodule3	-0.0387791	0.551623	0.0784706	0.22779
Glyma.14G070100	2.57852	neg	Submodule3	-0.0139478	0.830505	0.0566227	0.384502
Glyma.14G077100	2.59447	neg	Submodule3	-0.264943	3.47e-05	0.00887704	0.891639
Glyma.14G086300	2.26858	neg	Submodule3	-0.190798	0.00312	0.0486758	0.454808
Glyma.14G087400	2.43879	neg	Submodule3	-0.160835	0.0129783	0.0462847	0.477291
Glyma.14G096100	2.07594	neg	Submodule3	-0.0622322	0.339101	0.0732652	0.260232
Glyma.14G099700	2.0957	neg	Submodule3	-0.0840151	0.196502	0.154902	0.0167762
Glyma.14G113400	2.22539	neg	Submodule3	-0.0158606	0.807686	0.00155479	0.980964
Glyma.14G136300	4.05546	neg	Submodule3	-0.193247	0.00275485	0.230481	0.000336609
Glyma.14G145000	2.23686	neg	Submodule3	-0.174372	0.00700509	-0.0345151	0.596231
Glyma.14G156400	3.73216	neg	Submodule3	-0.206082	0.00138903	0.113077	0.0817055
Glyma.14G160100	2.47289	neg	Submodule3	-0.128351	0.0479444	0.0605685	0.352195
Glyma.14G160851	2.08107	neg	Submodule3	-0.00639522	0.921819	0.0656425	0.313244
Glyma.14G169300	3.51858	neg	Submodule3	-0.0884129	0.174004	0.0556513	0.392723
Glyma.14G174400	4.10636	neg	Submodule3	-0.0943735	0.146641	0.0906702	0.163227
Glyma.14G179200	2.33216	neg	Submodule3	-0.11996	0.0646626	0.0323066	0.619959
Glyma.14G187500	4.77686	neg	Submodule3	-0.345622	4.41e-08	0.22266	0.000539183
Glyma.14G196200	2.01927	neg	Submodule3	-0.226388	0.000431598	0.00677531	0.917189
Glyma.14G197600	2.43565	neg	Submodule3	-0.214733	0.000855233	0.0755406	0.245679
Glyma.14G202000	2.34932	neg	Submodule3	-0.116519	0.0727776	0.0203718	0.75454
Glyma.14G210700	2.19242	neg	Submodule3	-0.183955	0.00440896	0.0330626	0.611791
Glyma.14G210900	2.07099	neg	Submodule3	-0.011057	0.865257	0.0638376	0.326764
Glyma.15G006400	2.14244	neg	Submodule3	-0.0802503	0.217384	0.0640033	0.325507
Glyma.15G051700	2.18443	neg	Submodule3	-0.120505	0.0634473	0.0826276	0.204021
Glyma.15G057600	2.68192	neg	Submodule3	-0.0146386	0.822246	0.183706	0.00446346
Glyma.15G066200	3.22046	neg	Submodule3	0.0392383	0.546918	0.166362	0.0101423
Glyma.15G068300	2.23348	neg	Submodule3	-0.15053	0.0201636	0.127378	0.0496759
Glyma.15G090300	3.52031	neg	Submodule3	-0.119119	0.0665749	-0.00393711	0.951822
Glyma.15G094500	2.45115	neg	Submodule3	-0.0779402	0.230957	0.113744	0.0799117
Glyma.15G105400	2.00748	neg	Submodule3	-0.10715	0.0991323	0.0702186	0.280629
Glyma.15G118800	2.62153	neg	Submodule3	-0.0123576	0.849585	0.127284	0.0498456
Glyma.15G120400	2.34437	neg	Submodule3	-0.143076	0.0273135	-0.0473191	0.467491
Glyma.15G121700	3.05192	neg	Submodule3	-0.0362747	0.577626	0.291987	4.63e-06
Glyma.15G125900	2.1771	neg	Submodule3	-0.131754	0.0422793	0.119524	0.0656465
Glyma.15G149600	2.12851	neg	Submodule3	-0.214282	0.000878	0.00860064	0.894994
Glyma.15G181200	2.57311	neg	Submodule3	-0.122277	0.0596275	-0.00463372	0.94331
Glyma.15G197200	2.19493	neg	Submodule3	-0.170831	0.00826573	-0.002659	0.967451
Glyma.15G213400	2.4899	neg	Submodule3	-0.206733	0.00134014	-0.0408669	0.530392
Glyma.15G228700	3.34377	neg	Submodule3	-0.255538	6.67e-05	-0.026853	0.680221
Glyma.15G231700	2.17851	neg	Submodule3	-0.106544	0.101067	-0.048382	0.457538
Glyma.15G232600	2.60559	neg	Submodule3	-0.138283	0.0329776	0.0893726	0.169359
Glyma.15G242900	2.97484	neg	Submodule3	-0.185066	0.00417261	0.120407	0.0636637
Glyma.15G251600	2.71766	neg	Submodule3	-0.136516	0.0353049	0.149391	0.021138
Glyma.16G004300	2.18052	neg	Submodule3	-0.0381142	0.55847	0.0931961	0.151769
Glyma.16G015800	2.18434	neg	Submodule3	-0.137025	0.0346202	-0.00182607	0.977644
Glyma.16G023500	2.01979	neg	Submodule3	-0.0301602	0.643404	0.0738707	0.256303
Glyma.16G050000	2.16501	neg	Submodule3	0.0162067	0.803573	0.107191	0.0990007
Glyma.16G066200	2.83234	neg	Submodule3	-0.0422316	0.516742	0.146109	0.0241768
Glyma.16G073700	2.1372	neg	Submodule3	-0.147867	0.0225058	-0.0675269	0.299525
Glyma.16G073800	2.00002	neg	Submodule3	-0.181864	0.00488694	0.0255454	0.694995
Glyma.16G074600	2.09569	neg	Submodule3	-0.231752	0.000311	-0.0360802	0.579669
Glyma.16G075100	2.12599	neg	Submodule3	-0.166917	0.00989031	-0.00349268	0.957255
Glyma.16G093800	3.11572	neg	Submodule3	-0.201802	0.00175334	0.0329543	0.612959
Glyma.16G099800	2.27746	neg	Submodule3	-0.190142	0.00323131	0.0720397	0.26831
Glyma.16G127500	2.43208	neg	Submodule3	-0.0405636	0.533451	0.160743	0.0130306
Glyma.16G130700	2.14174	neg	Submodule3	-0.111453	0.0862151	0.077068	0.236235
Glyma.16G141700	3.61065	neg	Submodule3	-0.305669	1.54e-06	0.121363	0.0615735
Glyma.16G158200	2.19509	neg	Submodule3	-0.00436858	0.946549	0.0800381	0.218607
Glyma.16G163200	2.6446	neg	Submodule3	0.0130538	0.841221	0.106987	0.0996494
Glyma.16G164900	2.95054	neg	Submodule3	-0.0218736	0.737087	0.141589	0.0289739
Glyma.16G165900	2.7894	neg	Submodule3	-0.133794	0.0391617	0.0354426	0.586391
Glyma.16G167000	2.03314	neg	Submodule3	-0.133586	0.0394701	-0.0278649	0.668871
Glyma.16G213200	2.00532	neg	Submodule3	-0.109135	0.0929943	0.0903092	0.164916
Glyma.16G218200	2.95722	neg	Submodule3	-0.149242	0.0212685	0.133011	0.0403335
Glyma.16G221100	2.10752	neg	Submodule3	-0.158398	0.0144354	0.0541846	0.405336
Glyma.17G057700	2.33292	neg	Submodule3	-0.102215	0.115783	-0.0961044	0.139343
Glyma.17G078500	2.12813	neg	Submodule3	-0.157243	0.0151751	0.0676464	0.298668
Glyma.17G095700	3.29011	neg	Submodule3	-0.23318	0.000285	0.0253106	0.697661
Glyma.17G102400	2.02233	neg	Submodule3	-0.128149	0.0482982	-0.0766824	0.238595
Glyma.17G108400	2.38735	neg	Submodule3	-0.087171	0.180154	0.119285	0.0661924
Glyma.17G110900	2.93322	neg	Submodule3	-0.0833379	0.200146	0.0822038	0.206359
Glyma.17G112051	2.86338	neg	Submodule3	-0.110229	0.0897442	0.0910987	0.161239
Glyma.17G121600	2.03052	neg	Submodule3	-0.0908664	0.162314	0.0606191	0.351792
Glyma.17G146600	2.27473	neg	Submodule3	-0.167685	0.00955086	0.159972	0.0134786
Glyma.17G164600	2.06374	neg	Submodule3	-0.0664916	0.307011	0.0380626	0.559004
Glyma.17G173200	2.17178	neg	Submodule3	-0.0819836	0.207581	0.0978759	0.132164
Glyma.17G189600	2.14303	neg	Submodule3	-0.205898	0.00140314	0.0105125	0.871834
Glyma.17G190800	2.89909	neg	Submodule3	-0.0414752	0.524285	0.104614	0.107436
Glyma.17G192200	2.226	neg	Submodule3	-0.112759	0.0825728	-0.00960191	0.882852
Glyma.17G205900	3.71587	neg	Submodule3	-0.247271	0.000116	0.182919	0.0046403
Glyma.17G206800	2.40862	neg	Submodule3	-0.0411516	0.52753	0.0955416	0.141684
Glyma.17G212500	2.06872	neg	Submodule3	-0.0379319	0.560355	0.0290846	0.655289
Glyma.17G220700	2.24558	neg	Submodule3	-0.147181	0.0231458	0.0445854	0.493628
Glyma.17G223600	2.75035	neg	Submodule3	-0.0651901	0.316597	0.147515	0.022832
Glyma.17G229600	2.35605	neg	Submodule3	-0.210241	0.00110273	-0.0544194	0.403301
Glyma.17G235000	2.4969	neg	Submodule3	0.0349935	0.591146	0.0448379	0.491182
Glyma.17G245900	2.24734	neg	Submodule3	-0.00405931	0.950328	0.101102	0.119825
Glyma.17G253400	2.99051	neg	Submodule3	-0.271785	2.13e-05	0.0565888	0.384787
Glyma.17G262100	2.09328	neg	Submodule3	-0.113414	0.0807941	0.077654	0.23268
Glyma.18G007600	2.3545	neg	Submodule3	-0.0147206	0.821268	0.146069	0.0242168
Glyma.18G012000	2.10729	neg	Submodule3	-0.145313	0.0249688	-0.0246601	0.705065
Glyma.18G013300	2.73714	neg	Submodule3	-0.120314	0.063871	0.0670689	0.302821
Glyma.18G015100	2.44948	neg	Submodule3	-0.148604	0.0218345	-0.0552735	0.39595
Glyma.18G022900	2.51218	neg	Submodule3	-0.130051	0.04504	0.169056	0.00897077
Glyma.18G060300	2.41144	neg	Submodule3	-0.131029	0.0434356	0.16629	0.0101754
Glyma.18G067000	2.188	neg	Submodule3	-0.125847	0.0525054	0.0494259	0.447879
Glyma.18G067500	2.45093	neg	Submodule3	-0.0043668	0.946571	0.0573899	0.378083
Glyma.18G072500	2.64047	neg	Submodule3	-0.170684	0.00832202	0.102967	0.113115
Glyma.18G075200	2.54893	neg	Submodule3	-0.234379	0.000265	-0.100989	0.120242
Glyma.18G089500	2.30225	neg	Submodule3	-0.0721855	0.26734	0.0717834	0.270021
Glyma.18G090700	3.20881	neg	Submodule3	-0.10902	0.0933402	0.115836	0.0744825
Glyma.18G096900	3.64618	neg	Submodule3	-0.0207685	0.749917	0.221352	0.000582493
Glyma.18G123500	2.26848	neg	Submodule3	-0.0567695	0.383268	0.0746126	0.251544
Glyma.18G125600	2.38919	neg	Submodule3	-0.162784	0.0119073	0.0283029	0.663981
Glyma.18G164600	2.797	neg	Submodule3	-0.164368	0.011095	0.0102695	0.874772
Glyma.18G171800	3.52749	neg	Submodule3	0.0219687	0.735987	0.219735	0.000640449
Glyma.18G187900	2.25012	neg	Submodule3	-0.0827598	0.203296	0.0406173	0.532909
Glyma.18G193600	3.35479	neg	Submodule3	0.0840088	0.196535	0.0426339	0.512752
Glyma.18G201700	2.71862	neg	Submodule3	-0.0885862	0.173158	0.0892005	0.170185
Glyma.18G202800	2.71574	neg	Submodule3	-0.126542	0.0512049	0.023742	0.715562
Glyma.18G204000	2.03834	neg	Submodule3	-0.231513	0.000316	-0.0178662	0.783934
Glyma.18G204200	3.07985	neg	Submodule3	0.0311862	0.632152	0.127331	0.04976
Glyma.18G210500	2.48623	neg	Submodule3	-0.15575	0.0161795	0.0413404	0.525635
Glyma.18G211800	2.28984	neg	Submodule3	-0.175353	0.00668758	0.00113949	0.986048
Glyma.18G213500	2.00354	neg	Submodule3	0.0334008	0.608153	0.0480959	0.460205
Glyma.18G236233	2.20015	neg	Submodule3	-0.162815	0.0118906	0.021862	0.737222
Glyma.18G237200	5.41953	neg	Submodule3	-0.116956	0.0717026	0.284392	8.33e-06
Glyma.18G241300	2.35191	neg	Submodule3	-0.108555	0.0947566	0.0142549	0.826831
Glyma.18G247500	2.88263	neg	Submodule3	-0.194895	0.00252885	0.121947	0.0603237
Glyma.18G248000	2.28275	neg	Submodule3	-0.105935	0.103044	0.0319308	0.624038
Glyma.18G249100	2.83766	neg	Submodule3	0.0119967	0.853928	0.110301	0.0895329
Glyma.18G251300	4.13115	neg	Submodule3	-0.186894	0.00380832	0.173901	0.0071622
Glyma.18G255000	2.61915	neg	Submodule3	0.0439674	0.499643	0.00763625	0.906711
Glyma.18G260400	3.07025	neg	Submodule3	-0.247636	0.000113	-0.0629544	0.333514
Glyma.18G282800	2.12678	neg	Submodule3	-0.00579829	0.929097	0.0616631	0.343545
Glyma.18G284100	2.62458	neg	Submodule3	-0.0211839	0.745086	0.11925	0.0662742
Glyma.18G286200	2.11817	neg	Submodule3	-0.145309	0.0249726	0.153828	0.0175585
Glyma.19G001700	2.00528	neg	Submodule3	-0.18328	0.00456	-0.0458761	0.481192
Glyma.19G002700	3.11005	neg	Submodule3	-0.0803479	0.216824	0.183188	0.00457911
Glyma.19G003300	2.44957	neg	Submodule3	-0.159613	0.0136918	0.0998757	0.124406
Glyma.19G027600	2.35678	neg	Submodule3	-0.0834694	0.199434	0.123491	0.0571211
Glyma.19G033800	2.86564	neg	Submodule3	-0.104323	0.108422	0.135569	0.0366083
Glyma.19G041200	2.28725	neg	Submodule3	-0.1432	0.0271786	0.0837196	0.198086
Glyma.19G050300	2.04629	neg	Submodule3	-0.150199	0.0204424	0.138303	0.032952
Glyma.19G077000	2.16233	neg	Submodule3	-0.0379502	0.560166	0.0887246	0.172485
Glyma.19G082200	2.26278	neg	Submodule3	-0.0667418	0.305191	0.0748256	0.25019
Glyma.19G084700	3.11917	neg	Submodule3	-0.0575641	0.376635	0.168982	0.00900114
Glyma.19G084800	2.21454	neg	Submodule3	-0.0516552	0.427643	0.105313	0.105095
Glyma.19G087800	2.01833	neg	Submodule3	-0.00311773	0.96184	0.120457	0.0635534
Glyma.19G089600	3.17379	neg	Submodule3	-0.0492205	0.449771	0.121856	0.0605182
Glyma.19G102200	2.07117	neg	Submodule3	-0.202721	0.00166843	-0.00901663	0.889946
Glyma.19G112800	2.98019	neg	Submodule3	-0.190094	0.00323916	0.0824304	0.205107
Glyma.19G122600	2.94419	neg	Submodule3	-0.101688	0.117685	0.116163	0.0736643
Glyma.19G122800	2.7607	neg	Submodule3	-0.15755	0.0149751	0.132268	0.0414753
Glyma.19G139800	2.21359	neg	Submodule3	-0.0911221	0.161131	0.106043	0.102691
Glyma.19G150400	2.57646	neg	Submodule3	-0.0814209	0.210728	0.0432862	0.506317
Glyma.19G152500	2.35182	neg	Submodule3	-0.0984243	0.13	0.0108893	0.867282
Glyma.19G169800	4.90907	neg	Submodule3	-0.172756	0.00755732	0.31648	6.18e-07
Glyma.19G175200	2.11338	neg	Submodule3	-0.0528345	0.417156	0.0257379	0.692813
Glyma.19G175700	2.12125	neg	Submodule3	-0.0347758	0.593457	0.131091	0.0433359
Glyma.19G179500	2.06231	neg	Submodule3	-0.165855	0.0103774	0.0618311	0.342229
Glyma.19G188000	3.43224	neg	Submodule3	-0.0606316	0.351692	0.0827085	0.203577
Glyma.19G190100	3.46911	neg	Submodule3	-0.220421	0.000615	0.108428	0.0951434
Glyma.19G201200	2.3905	neg	Submodule3	-0.0920558	0.156864	0.0969979	0.135685
Glyma.19G216200	5.79697	neg	Submodule3	-0.119229	0.0663217	0.244413	0.000139703
Glyma.19G217800	5.0437	neg	Submodule3	-0.123785	0.0565282	0.292359	4.49e-06
Glyma.19G220100	2.17554	neg	Submodule3	-0.0528048	0.417418	0.045055	0.489084
Glyma.19G224500	3.75449	neg	Submodule3	-0.171091	0.0081668	0.172126	0.00778287
Glyma.19G247000	2.60486	neg	Submodule3	-0.1251	0.053934	-0.0108978	0.867179
Glyma.19G252100	2.37196	neg	Submodule3	-0.0680829	0.295554	0.026	0.689846
Glyma.20G017400	2.04634	neg	Submodule3	-0.132095	0.0417445	-0.0318071	0.625382
Glyma.20G020100	2.63765	neg	Submodule3	-0.23268	0.000293989	-0.00747662	0.908653
Glyma.20G022400	3.14164	neg	Submodule3	-0.095282	0.142775	0.148312	0.0220987
Glyma.20G037400	2.21434	neg	Submodule3	-0.131275	0.0430405	0.0172234	0.791526
Glyma.20G059801	2.00726	neg	Submodule3	-0.221764	0.000568523	0.0452865	0.486852
Glyma.20G079400	2.10603	neg	Submodule3	-0.133835	0.0391008	0.0931237	0.152089
Glyma.20G083700	3.26684	neg	Submodule3	-0.0894682	0.168902	0.0149087	0.819022
Glyma.20G099600	2.12097	neg	Submodule3	-0.0257078	0.693154	0.0864484	0.183805
Glyma.20G103100	2.36771	neg	Submodule3	-0.0768418	0.237617	0.0440014	0.499311
Glyma.20G103700	3.20911	neg	Submodule3	-0.0103751	0.873495	0.153461	0.0178334
Glyma.20G109900	3.55717	neg	Submodule3	-0.16757	0.00960101	0.104941	0.106333
Glyma.20G110600	2.12341	neg	Submodule3	-0.12451	0.0550854	-0.00637393	0.922079
Glyma.20G117900	2.51777	neg	Submodule3	-0.126465	0.0513465	0.0155242	0.811688
Glyma.20G121100	3.27011	neg	Submodule3	-0.0176019	0.787052	0.161294	0.0127185
Glyma.20G121600	2.14412	neg	Submodule3	-0.0304316	0.64042	0.169555	0.00876728
Glyma.20G127500	2.18216	neg	Submodule3	-0.200578	0.00187258	-0.00875137	0.893164
Glyma.20G130900	2.29684	neg	Submodule3	-0.00923435	0.887306	0.0842764	0.195109
Glyma.20G135200	2.15444	neg	Submodule3	-0.168253	0.00930671	0.0365026	0.575236
Glyma.20G146000	4.21327	neg	Submodule3	-0.147529	0.0228192	0.159617	0.0136895
Glyma.20G179400	2.06717	neg	Submodule3	-0.122092	0.0600163	0.00207939	0.974544
Glyma.20G194100	2.06819	neg	Submodule3	-0.193908	0.00266211	-0.062674	0.335676
Glyma.20G220100	2.82206	neg	Submodule3	-0.153493	0.0178092	-0.0251641	0.699326
Glyma.20G222200	3.08805	neg	Submodule3	-0.114185	0.0787409	0.0771337	0.235835
Glyma.20G222900	2.27076	neg	Submodule3	-0.0302681	0.642216	0.069791	0.283575
Glyma.20G239800	2.06354	neg	Submodule3	0.00801028	0.902164	0.17108	0.00817105
Glyma.20G247850	2.01836	neg	Submodule3	-0.0809691	0.213279	0.16559	0.0105022

## Sheet: S8
Supplemental Data. Yuan et al. (2024). Co-regulation of seed oil and weight. Plant Cell.
Supplemental Data Set S8. Genes in module IC79.
Gene	Weight	Direction	Submodule	Correlation with oil content	P value (Oil)	Correlation with seed weight	P value (Seed Weight )
Glyma.01G015600	2.54126	positive	Submodule1	-0.166138	0.0102456	-0.0588125	0.366356
Glyma.01G018400	2.00286	negtive	Submodule1	0.0366947	0.573225	-0.0506028	0.437129
Glyma.01G104800	2.30116	positive	Submodule1	-0.202016	0.00173324	-0.00918057	0.887958
Glyma.01G106200	2.67943	positive	Submodule1	-0.0472214	0.468411	-0.101828	0.117178
Glyma.01G123100	5.79971	positive	Submodule1	-0.190042	0.00324769	-0.208157	0.00123863
Glyma.01G124500	2.29325	positive	Submodule1	-0.00986398	0.879679	-0.190662	0.00314658
Glyma.01G131200	2.83979	positive	Submodule1	-0.126834	0.0506659	-0.0811544	0.21223
Glyma.01G149000	2.45702	positive	Submodule1	-0.0990581	0.127534	-0.14385	0.026481
Glyma.01G151600	2.03953	negtive	Submodule1	-0.187846	0.00363025	0.195832	0.00240794
Glyma.01G152500	2.25582	positive	Submodule1	-0.198339	0.00210981	-0.0785149	0.227526
Glyma.01G177000	4.10827	positive	Submodule1	-0.260064	4.88541e-05	0.0637554	0.327388
Glyma.01G178600	2.03415	positive	Submodule1	-0.210411	0.00109232	-0.114495	0.0779266
Glyma.01G212000	3.04948	positive	Submodule1	-0.210684	0.00107571	-0.0368837	0.57125
Glyma.01G219400	3.82066	positive	Submodule1	-0.221341	0.000582867	-0.165001	0.0107845
Glyma.01G222600	4.26434	positive	Submodule1	-0.172132	0.0077807	-0.0808245	0.214101
Glyma.01G223700	3.42078	positive	Submodule1	-0.152552	0.0185294	-0.101332	0.118983
Glyma.01G242100	3.29112	positive	Submodule1	-0.162289	0.0121712	-0.191192	0.00306237
Glyma.02G001800	2.60849	positive	Submodule1	-0.265881	3.24937e-05	-0.0889849	0.171224
Glyma.02G006700	3.16685	positive	Submodule1	-0.152388	0.0186576	-0.0706251	0.277846
Glyma.02G026900	2.16012	positive	Submodule1	-0.183984	0.00440268	-0.0383291	0.556253
Glyma.02G053800	2.54073	positive	Submodule1	-0.190215	0.0032192	0.00521434	0.936221
Glyma.02G058800	2.01672	positive	Submodule1	-0.205751	0.00141449	-0.141129	0.0295052
Glyma.02G065000	2.0905	positive	Submodule1	-0.222704	0.00053779	-0.0566183	0.384539
Glyma.02G065500	2.41412	positive	Submodule1	-0.233311	0.000282727	-0.0908523	0.162379
Glyma.02G068200	2.53363	positive	Submodule1	-0.168375	0.00925471	-0.101335	0.118972
Glyma.02G069500	4.26448	positive	Submodule1	-0.0610928	0.348035	-0.0244004	0.708028
Glyma.02G072500	2.14773	negtive	Submodule1	0.0359849	0.580671	0.0353111	0.587781
Glyma.02G076600	4.28168	positive	Submodule1	-0.192909	0.00280339	-0.268701	2.65728e-05
Glyma.02G100000	2.63291	positive	Submodule1	-0.218595	0.000684469	-0.180015	0.00534781
Glyma.02G145700	2.4836	positive	Submodule1	-0.19101	0.00309103	-0.04959	0.446372
Glyma.02G191900	2.03468	positive	Submodule1	-0.159453	0.013788	-0.135676	0.0364594
Glyma.02G196800	2.21974	positive	Submodule1	-0.242554	0.000157568	-0.0854192	0.1891
Glyma.02G203800	2.14202	negtive	Submodule1	0.146004	0.0242798	-0.0450007	0.489608
Glyma.02G213800	2.54689	negtive	Submodule1	0.155004	0.016703	0.181304	0.00502247
Glyma.02G234800	3.41025	positive	Submodule1	-0.0777435	0.232141	-0.104345	0.108346
Glyma.02G252800	5.48424	positive	Submodule1	-0.256768	6.12939e-05	-0.141875	0.0286474
Glyma.02G259000	2.57894	positive	Submodule1	-0.0353604	0.587259	-0.138496	0.0327062
Glyma.02G260100	2.48925	positive	Submodule1	-0.14689	0.0234218	-0.216408	0.000776855
Glyma.02G260300	2.19845	positive	Submodule1	-0.124874	0.0543734	-0.0816153	0.209637
Glyma.02G285600	3.77822	positive	Submodule1	-0.347274	3.76673e-08	-0.0366444	0.573752
Glyma.02G300400	3.25271	positive	Submodule1	-0.107576	0.097788	-0.07764	0.232764
Glyma.03G028900	3.14542	positive	Submodule1	-0.139912	0.0309502	-0.16938	0.00883804
Glyma.03G052200	5.19043	positive	Submodule1	-0.19033	0.00320041	-0.134711	0.0378242
Glyma.03G056000	2.8465	positive	Submodule1	-0.203733	0.00157933	-0.15482	0.0168344
Glyma.03G058300	2.96892	positive	Submodule1	-0.164928	0.0108198	-0.124947	0.0542302
Glyma.03G058500	2.48837	positive	Submodule1	-0.0700634	0.281695	-0.0641748	0.32421
Glyma.03G084300	2.97171	positive	Submodule1	-0.225243	0.000462318	-0.124603	0.0549028
Glyma.03G120000	2.34388	positive	Submodule1	-0.116317	0.0732783	-0.119224	0.0663328
Glyma.03G122200	2.32301	positive	Submodule1	-0.0789326	0.225055	-0.115728	0.0747571
Glyma.03G133400	2.37759	positive	Submodule1	-0.183986	0.00440209	-0.172385	0.00768956
Glyma.03G136100	2.44266	positive	Submodule1	-0.146703	0.0236002	-0.124178	0.0557412
Glyma.03G144400	3.56328	positive	Submodule1	-0.178015	0.00588986	-0.193316	0.002745
Glyma.03G163200	2.44688	positive	Submodule1	-0.0929786	0.152731	-0.0491112	0.450779
Glyma.03G170300	3.10801	positive	Submodule1	-0.141479	0.0291002	-0.123281	0.0575481
Glyma.03G174500	2.15763	positive	Submodule1	-0.133596	0.0394553	-0.0894813	0.168839
Glyma.03G189100	2.11154	positive	Submodule1	-0.0865816	0.183128	0.00171186	0.979042
Glyma.03G189200	4.32752	positive	Submodule1	-0.164087	0.0112354	-0.157403	0.0150705
Glyma.03G190100	2.29384	positive	Submodule1	-0.180696	0.00517358	-0.142691	0.0277349
Glyma.03G198000	2.07671	positive	Submodule1	-0.112266	0.083934	-0.0409852	0.529203
Glyma.03G210900	2.58932	positive	Submodule1	-0.129477	0.0460027	-0.0794896	0.221789
Glyma.03G213300	2.87051	positive	Submodule1	-0.242148	0.000161743	-0.0701771	0.280914
Glyma.03G220900	2.16162	negtive	Submodule1	-0.00499314	0.938922	-0.164861	0.0108526
Glyma.03G232900	2.59948	positive	Submodule1	-0.166766	0.00995835	-0.150105	0.0205224
Glyma.03G238100	2.07752	positive	Submodule1	-0.172368	0.00769577	-0.0813828	0.210943
Glyma.03G239700	3.20087	positive	Submodule1	-0.172154	0.00777272	-0.332033	1.56331e-07
Glyma.03G255000	2.69858	positive	Submodule1	-0.216901	0.000755073	-0.13368	0.0393297
Glyma.03G255100	2.83514	positive	Submodule1	-0.0911801	0.160863	-0.0794316	0.222128
Glyma.03G261400	3.88182	positive	Submodule1	-0.0166809	0.797948	-0.176975	0.00619081
Glyma.04G003300	2.79706	positive	Submodule1	-0.308686	1.19646e-06	-0.224525	0.000482591
Glyma.04G006200	2.37459	positive	Submodule1	0.00632135	0.92272	-0.218974	0.000669551
Glyma.04G009900	3.08856	positive	Submodule1	-0.192328	0.00288881	-0.185864	0.00400992
Glyma.04G012300	2.21666	positive	Submodule1	-0.0431668	0.507492	-0.0992388	0.126838
Glyma.04G018700	3.4199	positive	Submodule1	-0.181053	0.00508438	-0.140091	0.0307334
Glyma.04G023700	2.36241	positive	Submodule1	-0.0913219	0.16021	-0.0654015	0.315028
Glyma.04G024400	3.97231	positive	Submodule1	-0.174651	0.00691341	-0.0151797	0.815791
Glyma.04G025700	2.48628	positive	Submodule1	-0.182816	0.00466371	-0.194678	0.00255756
Glyma.04G028100	4.99086	positive	Submodule1	-0.227672	0.000399418	-0.255832	6.53409e-05
Glyma.04G042300	2.02937	positive	Submodule1	-0.122835	0.0584645	-0.113162	0.0814755
Glyma.04G051400	2.24714	positive	Submodule1	-0.213184	0.000934121	-0.0555773	0.393354
Glyma.04G056600	2.07347	positive	Submodule1	-0.0644603	0.322057	-0.049365	0.448439
Glyma.04G059100	3.52542	positive	Submodule1	-0.249399	0.000100696	-0.114543	0.0778
Glyma.04G075800	2.04484	positive	Submodule1	-0.13478	0.0377253	-0.0316438	0.62716
Glyma.04G132400	2.9342	positive	Submodule1	-0.248098	0.000109749	-0.269063	2.5891e-05
Glyma.04G162100	2.86995	positive	Submodule1	-0.175331	0.00669451	-0.118641	0.0676818
Glyma.04G167800	5.15844	positive	Submodule1	-0.166546	0.0100583	-0.174694	0.00689924
Glyma.04G168200	2.30059	positive	Submodule1	-0.216873	0.000756297	-0.216236	0.000784562
Glyma.04G176600	2.18967	positive	Submodule1	-0.199511	0.00198239	-0.0816988	0.20917
Glyma.04G190700	2.22126	positive	Submodule1	-0.164546	0.0110069	-0.00376685	0.953903
Glyma.04G219800	3.7264	positive	Submodule1	-0.108149	0.0960042	0.0336801	0.605154
Glyma.04G222500	2.06776	negtive	Submodule1	-0.0213628	0.743009	0.233249	0.000283827
Glyma.04G229400	2.30518	positive	Submodule1	-0.103165	0.112419	0.0205549	0.752405
Glyma.04G229600	2.6044	positive	Submodule1	-0.255614	6.63156e-05	-0.0630819	0.332534
Glyma.04G249000	2.2662	positive	Submodule1	-0.187935	0.00361401	-0.0875827	0.178098
Glyma.05G004300	4.26067	positive	Submodule1	-0.227756	0.000397399	-0.232477	0.000297709
Glyma.05G013800	3.44592	positive	Submodule1	-0.173022	0.007464	-0.110197	0.0898382
Glyma.05G029600	2.33231	positive	Submodule1	-0.190674	0.00314474	-0.0868553	0.181743
Glyma.05G032300	2.05226	positive	Submodule1	-0.138248	0.0330228	-0.036521	0.575044
Glyma.05G040400	2.16503	positive	Submodule1	-0.0829421	0.202299	0.0730007	0.261961
Glyma.05G054500	2.86602	positive	Submodule1	-0.152941	0.0182285	-0.0807039	0.214787
Glyma.05G059300	2.28728	positive	Submodule1	0.071389	0.272669	-0.0341551	0.600072
Glyma.05G083700	4.19482	positive	Submodule1	-0.164395	0.0110818	-0.191201	0.00306097
Glyma.05G103100	4.36754	positive	Submodule1	-0.138497	0.032705	-0.0929419	0.152894
Glyma.05G105400	2.4454	positive	Submodule1	-0.116621	0.0725256	-0.0781577	0.229655
Glyma.05G116900	2.90488	positive	Submodule1	-0.178449	0.00576827	-0.0704833	0.278815
Glyma.05G133800	2.29577	positive	Submodule1	-0.0720339	0.268349	-0.1114	0.086365
Glyma.05G161600	4.09572	positive	Submodule1	-0.311848	9.17347e-07	-0.183345	0.00454391
Glyma.05G185900	2.88973	positive	Submodule1	-0.215343	0.00082585	-0.0541971	0.405227
Glyma.05G188200	4.10706	positive	Submodule1	-0.142706	0.0277182	-0.205107	0.00146531
Glyma.05G194800	2.95093	positive	Submodule1	-0.204975	0.00147595	-0.147011	0.0233067
Glyma.05G199000	3.2813	positive	Submodule1	-0.22785	0.000395123	-0.12085	0.0626882
Glyma.05G199300	3.7698	positive	Submodule1	-0.140037	0.0307991	-0.129987	0.0451468
Glyma.05G199400	3.08509	positive	Submodule1	-0.123979	0.0561374	-0.0733346	0.25978
Glyma.05G204700	3.45621	positive	Submodule1	-0.168962	0.00900924	-0.125539	0.0530905
Glyma.05G212500	3.79366	positive	Submodule1	-0.200488	0.00188153	-0.036277	0.577602
Glyma.05G221200	2.22714	negtive	Submodule1	-0.0581215	0.372024	0.130729	0.0439237
Glyma.05G232700	2.43953	positive	Submodule1	-0.148629	0.0218126	-0.0529575	0.41607
Glyma.05G233400	2.92339	positive	Submodule1	-0.0928401	0.153346	-0.106828	0.100156
Glyma.05G237500	2.49616	positive	Submodule1	-0.0763111	0.240883	0.0869916	0.181055
Glyma.05G246300	2.00077	negtive	Submodule1	-0.0933698	0.151004	-0.150888	0.0198652
Glyma.06G000800	2.0403	negtive	Submodule1	-0.0846461	0.19315	0.0525215	0.419924
Glyma.06G019000	3.26076	positive	Submodule1	-0.175593	0.00661189	-0.174121	0.00708845
Glyma.06G019800	2.07978	positive	Submodule1	-0.0929721	0.15276	0.0436444	0.502802
Glyma.06G028300	4.43105	positive	Submodule1	-0.183585	0.0044903	-0.0903809	0.16458
Glyma.06G047200	3.0867	positive	Submodule1	-0.192851	0.00281177	-0.0419571	0.519472
Glyma.06G072400	2.88978	positive	Submodule1	-0.350849	2.66772e-08	-0.185215	0.00414177
Glyma.06G074300	2.24078	positive	Submodule1	-0.0546158	0.401603	-0.113833	0.0796725
Glyma.06G078400	2.95937	positive	Submodule1	-0.159048	0.0140333	-0.0357112	0.583555
Glyma.06G085600	2.24601	positive	Submodule1	-0.16373	0.0114158	-0.158195	0.0145628
Glyma.06G098800	2.198	positive	Submodule1	-0.118482	0.0680531	-0.0569097	0.382093
[truncated: 1,228 more rows]

## Sheet: S9
Supplemental Data. Yuan et al. (2024). Co-regulation of seed oil and weight. Plant Cell.
[truncated: 135 more rows]
